# Supplementary material for: Low genetic diversity and predation threaten a rediscovered marine sponge
Source: Sci Rep. 2022 Dec 28;12:22499. doi: 10.1038/s41598-022-26970-w (PMC9797562; doi:10.1038/s41598-022-26970-w)
Supplement: Supplementary file 1 — Supplementary Information. [file 41598_2022_26970_MOESM1_ESM.xlsx]

## Sheet: TableS1
Table S1. Pairwise intraspecific distances between clionaids for 28S rRNA
Species_1	Species_2	Dist
AY561889_Cliona_delitrix	KC869510_Cliona_delitrix	0
AM293625_Cliona_jullieni	AM293626_Cliona_jullieni	0.00229
AM293625_Cliona_jullieni	AM293627_Cliona_jullieni	0.02299
AM293626_Cliona_jullieni	AM293627_Cliona_jullieni	0.02529
AM293632_Cliona_schmidti	AM293633_Cliona_schmidti	0.03738
MG367332_Cliona_thomasi	MG367333_Cliona_thomasi	0
MG367332_Cliona_thomasi	MG367334_Cliona_thomasi	0
MG367333_Cliona_thomasi	MG367334_Cliona_thomasi	0
MG367332_Cliona_thomasi	MG367335_Cliona_thomasi	0.00241
MG367333_Cliona_thomasi	MG367335_Cliona_thomasi	0
MG367334_Cliona_thomasi	MG367335_Cliona_thomasi	0
MG367332_Cliona_thomasi	MG367336_Cliona_thomasi	0
MG367333_Cliona_thomasi	MG367336_Cliona_thomasi	0
MG367334_Cliona_thomasi	MG367336_Cliona_thomasi	0
MG367335_Cliona_thomasi	MG367336_Cliona_thomasi	0
MG367332_Cliona_thomasi	MT756902_Cliona_thomasi	0.00254
MG367333_Cliona_thomasi	MT756902_Cliona_thomasi	0.00258
MG367334_Cliona_thomasi	MT756902_Cliona_thomasi	0.00254
MG367335_Cliona_thomasi	MT756902_Cliona_thomasi	0.00247
MG367336_Cliona_thomasi	MT756902_Cliona_thomasi	0.00254
AM293638_Cliona_utricularis	AM293639_Cliona_utricularis	0.0023
Cliona_patera_1	Cliona_patera_2	0
Cliona_patera_1	Cliona_patera_3	0.00045
Cliona_patera_2	Cliona_patera_3	0.00054
Cliona_patera_1	Cliona_patera_4	0.00083
Cliona_patera_2	Cliona_patera_4	0.00082
Cliona_patera_3	Cliona_patera_4	0.00056
Cliona_patera_1	Cliona_patera_5	0.00042
Cliona_patera_2	Cliona_patera_5	0.00041
Cliona_patera_3	Cliona_patera_5	0
Cliona_patera_4	Cliona_patera_5	0.00034
Cliona_patera_1	Cliona_patera_6	0
Cliona_patera_2	Cliona_patera_6	0
Cliona_patera_3	Cliona_patera_6	0.00042
Cliona_patera_4	Cliona_patera_6	0.00104
Cliona_patera_5	Cliona_patera_6	0.00052
MT756934_Spheciospongia_inconstans	MT756933_Spheciospongia_inconstans	0.00718
MT756934_Spheciospongia_inconstans	MT756932_Spheciospongia_inconstans	0.00952
MT756933_Spheciospongia_inconstans	MT756932_Spheciospongia_inconstans	0.00713
MT756934_Spheciospongia_inconstans	MT756931_Spheciospongia_inconstans	0.00249
MT756933_Spheciospongia_inconstans	MT756931_Spheciospongia_inconstans	0.00995
MT756932_Spheciospongia_inconstans	MT756931_Spheciospongia_inconstans	0.01244
MT756934_Spheciospongia_inconstans	MT756930_Spheciospongia_inconstans	0.00475
MT756933_Spheciospongia_inconstans	MT756930_Spheciospongia_inconstans	0.00716
MT756932_Spheciospongia_inconstans	MT756930_Spheciospongia_inconstans	0.0095
MT756931_Spheciospongia_inconstans	MT756930_Spheciospongia_inconstans	0
MT756934_Spheciospongia_inconstans	MT756929_Spheciospongia_inconstans	0
MT756933_Spheciospongia_inconstans	MT756929_Spheciospongia_inconstans	0.01422
MT756932_Spheciospongia_inconstans	MT756929_Spheciospongia_inconstans	0.01651
MT756931_Spheciospongia_inconstans	MT756929_Spheciospongia_inconstans	0.00247
MT756930_Spheciospongia_inconstans	MT756929_Spheciospongia_inconstans	0.00708
MT756934_Spheciospongia_inconstans	MT756928_Spheciospongia_inconstans	0.00474
MT756933_Spheciospongia_inconstans	MT756928_Spheciospongia_inconstans	0.00718
MT756932_Spheciospongia_inconstans	MT756928_Spheciospongia_inconstans	0.00952
MT756931_Spheciospongia_inconstans	MT756928_Spheciospongia_inconstans	0.00249
MT756930_Spheciospongia_inconstans	MT756928_Spheciospongia_inconstans	0.00475
MT756929_Spheciospongia_inconstans	MT756928_Spheciospongia_inconstans	0.00709
MT756934_Spheciospongia_inconstans	MT756927_Spheciospongia_inconstans	0.00728
MT756933_Spheciospongia_inconstans	MT756927_Spheciospongia_inconstans	0.0146
MT756932_Spheciospongia_inconstans	MT756927_Spheciospongia_inconstans	0.0146
MT756931_Spheciospongia_inconstans	MT756927_Spheciospongia_inconstans	0.01003
MT756930_Spheciospongia_inconstans	MT756927_Spheciospongia_inconstans	0.01217
MT756929_Spheciospongia_inconstans	MT756927_Spheciospongia_inconstans	0.00726
MT756928_Spheciospongia_inconstans	MT756927_Spheciospongia_inconstans	0.0073
MT756934_Spheciospongia_inconstans	MT756926_Spheciospongia_inconstans	0
MT756933_Spheciospongia_inconstans	MT756926_Spheciospongia_inconstans	0.00478
MT756932_Spheciospongia_inconstans	MT756926_Spheciospongia_inconstans	0.00714
MT756931_Spheciospongia_inconstans	MT756926_Spheciospongia_inconstans	0.00249
MT756930_Spheciospongia_inconstans	MT756926_Spheciospongia_inconstans	0.00474
MT756929_Spheciospongia_inconstans	MT756926_Spheciospongia_inconstans	0
MT756928_Spheciospongia_inconstans	MT756926_Spheciospongia_inconstans	0.00475
MT756927_Spheciospongia_inconstans	MT756926_Spheciospongia_inconstans	0.0073
MT756934_Spheciospongia_inconstans	MT756925_Spheciospongia_inconstans	0.00473
MT756933_Spheciospongia_inconstans	MT756925_Spheciospongia_inconstans	0.0095
MT756932_Spheciospongia_inconstans	MT756925_Spheciospongia_inconstans	0.01182
MT756931_Spheciospongia_inconstans	MT756925_Spheciospongia_inconstans	0
MT756930_Spheciospongia_inconstans	MT756925_Spheciospongia_inconstans	0
MT756929_Spheciospongia_inconstans	MT756925_Spheciospongia_inconstans	0.00704
MT756928_Spheciospongia_inconstans	MT756925_Spheciospongia_inconstans	0.00473
MT756927_Spheciospongia_inconstans	MT756925_Spheciospongia_inconstans	0.01211
MT756926_Spheciospongia_inconstans	MT756925_Spheciospongia_inconstans	0.00473
MT756934_Spheciospongia_inconstans	MT756924_Spheciospongia_inconstans	0.00473
MT756933_Spheciospongia_inconstans	MT756924_Spheciospongia_inconstans	0.01185
MT756932_Spheciospongia_inconstans	MT756924_Spheciospongia_inconstans	0.01415
MT756931_Spheciospongia_inconstans	MT756924_Spheciospongia_inconstans	0
MT756930_Spheciospongia_inconstans	MT756924_Spheciospongia_inconstans	0
MT756929_Spheciospongia_inconstans	MT756924_Spheciospongia_inconstans	0.00703
MT756928_Spheciospongia_inconstans	MT756924_Spheciospongia_inconstans	0.00473
MT756927_Spheciospongia_inconstans	MT756924_Spheciospongia_inconstans	0.01211
MT756926_Spheciospongia_inconstans	MT756924_Spheciospongia_inconstans	0.00473
MT756925_Spheciospongia_inconstans	MT756924_Spheciospongia_inconstans	0
MT756934_Spheciospongia_inconstans	MT756923_Spheciospongia_inconstans	0.00476
MT756933_Spheciospongia_inconstans	MT756923_Spheciospongia_inconstans	0.00239
MT756932_Spheciospongia_inconstans	MT756923_Spheciospongia_inconstans	0.00238
MT756931_Spheciospongia_inconstans	MT756923_Spheciospongia_inconstans	0.00498
MT756930_Spheciospongia_inconstans	MT756923_Spheciospongia_inconstans	0
MT756929_Spheciospongia_inconstans	MT756923_Spheciospongia_inconstans	0.00946
MT756928_Spheciospongia_inconstans	MT756923_Spheciospongia_inconstans	0.00476
MT756927_Spheciospongia_inconstans	MT756923_Spheciospongia_inconstans	0.01222
MT756926_Spheciospongia_inconstans	MT756923_Spheciospongia_inconstans	0.00238
MT756925_Spheciospongia_inconstans	MT756923_Spheciospongia_inconstans	0.00237
MT756924_Spheciospongia_inconstans	MT756923_Spheciospongia_inconstans	0.00473
MT756934_Spheciospongia_inconstans	MT756922_Spheciospongia_inconstans	0
MT756933_Spheciospongia_inconstans	MT756922_Spheciospongia_inconstans	0.00478
MT756932_Spheciospongia_inconstans	MT756922_Spheciospongia_inconstans	0.00714
MT756931_Spheciospongia_inconstans	MT756922_Spheciospongia_inconstans	0.00249
MT756930_Spheciospongia_inconstans	MT756922_Spheciospongia_inconstans	0.00474
MT756929_Spheciospongia_inconstans	MT756922_Spheciospongia_inconstans	0
MT756928_Spheciospongia_inconstans	MT756922_Spheciospongia_inconstans	0.00475
MT756927_Spheciospongia_inconstans	MT756922_Spheciospongia_inconstans	0.0073
MT756926_Spheciospongia_inconstans	MT756922_Spheciospongia_inconstans	0
MT756925_Spheciospongia_inconstans	MT756922_Spheciospongia_inconstans	0.00473
MT756924_Spheciospongia_inconstans	MT756922_Spheciospongia_inconstans	0.00473
MT756923_Spheciospongia_inconstans	MT756922_Spheciospongia_inconstans	0.00238
MT756934_Spheciospongia_inconstans	MT756921_Spheciospongia_inconstans	0.00475
MT756933_Spheciospongia_inconstans	MT756921_Spheciospongia_inconstans	0.00476
MT756932_Spheciospongia_inconstans	MT756921_Spheciospongia_inconstans	0.00711
MT756931_Spheciospongia_inconstans	MT756921_Spheciospongia_inconstans	0.00495
MT756930_Spheciospongia_inconstans	MT756921_Spheciospongia_inconstans	0
MT756929_Spheciospongia_inconstans	MT756921_Spheciospongia_inconstans	0.00941
MT756928_Spheciospongia_inconstans	MT756921_Spheciospongia_inconstans	0.00238
MT756927_Spheciospongia_inconstans	MT756921_Spheciospongia_inconstans	0.01214
MT756926_Spheciospongia_inconstans	MT756921_Spheciospongia_inconstans	0.00238
MT756925_Spheciospongia_inconstans	MT756921_Spheciospongia_inconstans	0.00236
MT756924_Spheciospongia_inconstans	MT756921_Spheciospongia_inconstans	0.00471
MT756923_Spheciospongia_inconstans	MT756921_Spheciospongia_inconstans	0
MT756922_Spheciospongia_inconstans	MT756921_Spheciospongia_inconstans	0.00238
MT756934_Spheciospongia_inconstans	MT756920_Spheciospongia_inconstans	0.00473
MT756933_Spheciospongia_inconstans	MT756920_Spheciospongia_inconstans	0.0095
MT756932_Spheciospongia_inconstans	MT756920_Spheciospongia_inconstans	0.01182
MT756931_Spheciospongia_inconstans	MT756920_Spheciospongia_inconstans	0
MT756930_Spheciospongia_inconstans	MT756920_Spheciospongia_inconstans	0
MT756929_Spheciospongia_inconstans	MT756920_Spheciospongia_inconstans	0.00704
MT756928_Spheciospongia_inconstans	MT756920_Spheciospongia_inconstans	0.00473
MT756927_Spheciospongia_inconstans	MT756920_Spheciospongia_inconstans	0.01211
MT756926_Spheciospongia_inconstans	MT756920_Spheciospongia_inconstans	0.00473
MT756925_Spheciospongia_inconstans	MT756920_Spheciospongia_inconstans	0
MT756924_Spheciospongia_inconstans	MT756920_Spheciospongia_inconstans	0
MT756923_Spheciospongia_inconstans	MT756920_Spheciospongia_inconstans	0.00237
MT756922_Spheciospongia_inconstans	MT756920_Spheciospongia_inconstans	0.00473
MT756921_Spheciospongia_inconstans	MT756920_Spheciospongia_inconstans	0.00236
MT756934_Spheciospongia_inconstans	MT756919_Spheciospongia_inconstans	0.00477
MT756933_Spheciospongia_inconstans	MT756919_Spheciospongia_inconstans	0.00239
MT756932_Spheciospongia_inconstans	MT756919_Spheciospongia_inconstans	0.00714
MT756931_Spheciospongia_inconstans	MT756919_Spheciospongia_inconstans	0.00746
MT756930_Spheciospongia_inconstans	MT756919_Spheciospongia_inconstans	0.00476
MT756929_Spheciospongia_inconstans	MT756919_Spheciospongia_inconstans	0.01182
MT756928_Spheciospongia_inconstans	MT756919_Spheciospongia_inconstans	0.00477
MT756927_Spheciospongia_inconstans	MT756919_Spheciospongia_inconstans	0.01467
MT756926_Spheciospongia_inconstans	MT756919_Spheciospongia_inconstans	0.00239
MT756925_Spheciospongia_inconstans	MT756919_Spheciospongia_inconstans	0.00711
MT756924_Spheciospongia_inconstans	MT756919_Spheciospongia_inconstans	0.00946
MT756923_Spheciospongia_inconstans	MT756919_Spheciospongia_inconstans	0
MT756922_Spheciospongia_inconstans	MT756919_Spheciospongia_inconstans	0.00239
MT756921_Spheciospongia_inconstans	MT756919_Spheciospongia_inconstans	0.00238
MT756920_Spheciospongia_inconstans	MT756919_Spheciospongia_inconstans	0.00711
MT756934_Spheciospongia_inconstans	MT756918_Spheciospongia_inconstans	0.00713
MT756933_Spheciospongia_inconstans	MT756918_Spheciospongia_inconstans	0.00714
MT756932_Spheciospongia_inconstans	MT756918_Spheciospongia_inconstans	0.00711
MT756931_Spheciospongia_inconstans	MT756918_Spheciospongia_inconstans	0.00496
MT756930_Spheciospongia_inconstans	MT756918_Spheciospongia_inconstans	0
MT756929_Spheciospongia_inconstans	MT756918_Spheciospongia_inconstans	0.01176
MT756928_Spheciospongia_inconstans	MT756918_Spheciospongia_inconstans	0.00475
MT756927_Spheciospongia_inconstans	MT756918_Spheciospongia_inconstans	0.01456
MT756926_Spheciospongia_inconstans	MT756918_Spheciospongia_inconstans	0.00475
MT756925_Spheciospongia_inconstans	MT756918_Spheciospongia_inconstans	0.00236
MT756924_Spheciospongia_inconstans	MT756918_Spheciospongia_inconstans	0.00471
MT756923_Spheciospongia_inconstans	MT756918_Spheciospongia_inconstans	0
MT756922_Spheciospongia_inconstans	MT756918_Spheciospongia_inconstans	0.00475
MT756921_Spheciospongia_inconstans	MT756918_Spheciospongia_inconstans	0
MT756920_Spheciospongia_inconstans	MT756918_Spheciospongia_inconstans	0.00236
MT756919_Spheciospongia_inconstans	MT756918_Spheciospongia_inconstans	0.00475
MT237271_Cliothosa_aurivillii	MT237270_Cliothosa_aurivillii	0.01316
MT237271_Cliothosa_aurivillii	MT237269_Cliothosa_aurivillii	0.01747
MT237270_Cliothosa_aurivillii	MT237269_Cliothosa_aurivillii	0.0105
KU060448_Cf._Pione_vastifica	KU060493_Cf._Pione_vastifica	0
KU060448_Cf._Pione_vastifica	KU060495_Cf._Pione_vastifica	0
KU060493_Cf._Pione_vastifica	KU060495_Cf._Pione_vastifica	0
KU060448_Cf._Pione_vastifica	KU060524_Cf._Pione_vastifica	0
KU060493_Cf._Pione_vastifica	KU060524_Cf._Pione_vastifica	0
KU060495_Cf._Pione_vastifica	KU060524_Cf._Pione_vastifica	0
KU060448_Cf._Pione_vastifica	KU060527_Cf._Pione_vastifica	0
KU060493_Cf._Pione_vastifica	KU060527_Cf._Pione_vastifica	0
KU060495_Cf._Pione_vastifica	KU060527_Cf._Pione_vastifica	0
KU060524_Cf._Pione_vastifica	KU060527_Cf._Pione_vastifica	0
KU060448_Cf._Pione_vastifica	KU060528_Cf._Pione_vastifica	0
KU060493_Cf._Pione_vastifica	KU060528_Cf._Pione_vastifica	0
KU060495_Cf._Pione_vastifica	KU060528_Cf._Pione_vastifica	0
KU060524_Cf._Pione_vastifica	KU060528_Cf._Pione_vastifica	0
KU060527_Cf._Pione_vastifica	KU060528_Cf._Pione_vastifica	0
MT756906_Spheciospongia_digitata	MT756907_Spheciospongia_digitata	0
MT756906_Spheciospongia_digitata	MT756908_Spheciospongia_digitata	0
MT756907_Spheciospongia_digitata	MT756908_Spheciospongia_digitata	0
MT756906_Spheciospongia_digitata	MT756909_Spheciospongia_digitata	0
MT756907_Spheciospongia_digitata	MT756909_Spheciospongia_digitata	0
MT756908_Spheciospongia_digitata	MT756909_Spheciospongia_digitata	0
MT756906_Spheciospongia_digitata	MT756910_Spheciospongia_digitata	0
MT756907_Spheciospongia_digitata	MT756910_Spheciospongia_digitata	0.00234
MT756908_Spheciospongia_digitata	MT756910_Spheciospongia_digitata	0
MT756909_Spheciospongia_digitata	MT756910_Spheciospongia_digitata	0.0025
MT756906_Spheciospongia_digitata	MT756911_Spheciospongia_digitata	0
MT756907_Spheciospongia_digitata	MT756911_Spheciospongia_digitata	0.00295
MT756908_Spheciospongia_digitata	MT756911_Spheciospongia_digitata	0
MT756909_Spheciospongia_digitata	MT756911_Spheciospongia_digitata	0.00295
MT756910_Spheciospongia_digitata	MT756911_Spheciospongia_digitata	0
MT756906_Spheciospongia_digitata	MT756912_Spheciospongia_digitata	0
MT756907_Spheciospongia_digitata	MT756912_Spheciospongia_digitata	0
MT756908_Spheciospongia_digitata	MT756912_Spheciospongia_digitata	0
MT756909_Spheciospongia_digitata	MT756912_Spheciospongia_digitata	0
MT756910_Spheciospongia_digitata	MT756912_Spheciospongia_digitata	0.00234
MT756911_Spheciospongia_digitata	MT756912_Spheciospongia_digitata	0.00295
MT756906_Spheciospongia_digitata	MT756913_Spheciospongia_digitata	0.00238
MT756907_Spheciospongia_digitata	MT756913_Spheciospongia_digitata	0.00238
MT756908_Spheciospongia_digitata	MT756913_Spheciospongia_digitata	0.0024
MT756909_Spheciospongia_digitata	MT756913_Spheciospongia_digitata	0.00254
MT756910_Spheciospongia_digitata	MT756913_Spheciospongia_digitata	0.00238
MT756911_Spheciospongia_digitata	MT756913_Spheciospongia_digitata	0.00301
MT756912_Spheciospongia_digitata	MT756913_Spheciospongia_digitata	0.00238
MT756906_Spheciospongia_digitata	MT756914_Spheciospongia_digitata	0
MT756907_Spheciospongia_digitata	MT756914_Spheciospongia_digitata	0
MT756908_Spheciospongia_digitata	MT756914_Spheciospongia_digitata	0
MT756909_Spheciospongia_digitata	MT756914_Spheciospongia_digitata	0
MT756910_Spheciospongia_digitata	MT756914_Spheciospongia_digitata	0.00234
MT756911_Spheciospongia_digitata	MT756914_Spheciospongia_digitata	0.00295
MT756912_Spheciospongia_digitata	MT756914_Spheciospongia_digitata	0
MT756913_Spheciospongia_digitata	MT756914_Spheciospongia_digitata	0.00238
MT756906_Spheciospongia_digitata	MT756915_Spheciospongia_digitata	0.00948
MT756907_Spheciospongia_digitata	MT756915_Spheciospongia_digitata	0.01182
MT756908_Spheciospongia_digitata	MT756915_Spheciospongia_digitata	0.00239
MT756909_Spheciospongia_digitata	MT756915_Spheciospongia_digitata	0.01263
MT756910_Spheciospongia_digitata	MT756915_Spheciospongia_digitata	0.00946
MT756911_Spheciospongia_digitata	MT756915_Spheciospongia_digitata	0.01194
MT756912_Spheciospongia_digitata	MT756915_Spheciospongia_digitata	0.01182
MT756913_Spheciospongia_digitata	MT756915_Spheciospongia_digitata	0.01193
MT756914_Spheciospongia_digitata	MT756915_Spheciospongia_digitata	0.01182
MT756906_Spheciospongia_digitata	MT756916_Spheciospongia_digitata	0
MT756907_Spheciospongia_digitata	MT756916_Spheciospongia_digitata	0
MT756908_Spheciospongia_digitata	MT756916_Spheciospongia_digitata	0
MT756909_Spheciospongia_digitata	MT756916_Spheciospongia_digitata	0
MT756910_Spheciospongia_digitata	MT756916_Spheciospongia_digitata	0
MT756911_Spheciospongia_digitata	MT756916_Spheciospongia_digitata	0
MT756912_Spheciospongia_digitata	MT756916_Spheciospongia_digitata	0
MT756913_Spheciospongia_digitata	MT756916_Spheciospongia_digitata	0.00239
MT756914_Spheciospongia_digitata	MT756916_Spheciospongia_digitata	0
MT756915_Spheciospongia_digitata	MT756916_Spheciospongia_digitata	0.00952
MT756906_Spheciospongia_digitata	MT756917_Spheciospongia_digitata	0
MT756907_Spheciospongia_digitata	MT756917_Spheciospongia_digitata	0
MT756908_Spheciospongia_digitata	MT756917_Spheciospongia_digitata	0
MT756909_Spheciospongia_digitata	MT756917_Spheciospongia_digitata	0
MT756910_Spheciospongia_digitata	MT756917_Spheciospongia_digitata	0.00235
MT756911_Spheciospongia_digitata	MT756917_Spheciospongia_digitata	0.00296
MT756912_Spheciospongia_digitata	MT756917_Spheciospongia_digitata	0
MT756913_Spheciospongia_digitata	MT756917_Spheciospongia_digitata	0.00238
MT756914_Spheciospongia_digitata	MT756917_Spheciospongia_digitata	0
MT756915_Spheciospongia_digitata	MT756917_Spheciospongia_digitata	0.01182
MT756916_Spheciospongia_digitata	MT756917_Spheciospongia_digitata	0
MT756935_Spheciospongia_vagabunda	MT756936_Spheciospongia_vagabunda	0
MT756935_Spheciospongia_vagabunda	MT756937_Spheciospongia_vagabunda	0.01887
MT756936_Spheciospongia_vagabunda	MT756937_Spheciospongia_vagabunda	0.01418
MT756935_Spheciospongia_vagabunda	MT756938_Spheciospongia_vagabunda	0
MT756936_Spheciospongia_vagabunda	MT756938_Spheciospongia_vagabunda	0
MT756937_Spheciospongia_vagabunda	MT756938_Spheciospongia_vagabunda	0.01418
MT756935_Spheciospongia_vagabunda	MT756939_Spheciospongia_vagabunda	0.00235
MT756936_Spheciospongia_vagabunda	MT756939_Spheciospongia_vagabunda	0
MT756937_Spheciospongia_vagabunda	MT756939_Spheciospongia_vagabunda	0.01639
MT756938_Spheciospongia_vagabunda	MT756939_Spheciospongia_vagabunda	0
MT756935_Spheciospongia_vagabunda	MT756940_Spheciospongia_vagabunda	0.00948
MT756936_Spheciospongia_vagabunda	MT756940_Spheciospongia_vagabunda	0.00475
MT756937_Spheciospongia_vagabunda	MT756940_Spheciospongia_vagabunda	0.01415
MT756938_Spheciospongia_vagabunda	MT756940_Spheciospongia_vagabunda	0.00475
MT756939_Spheciospongia_vagabunda	MT756940_Spheciospongia_vagabunda	0.00706
MT756935_Spheciospongia_vagabunda	MT756941_Spheciospongia_vagabunda	0.00235
MT756936_Spheciospongia_vagabunda	MT756941_Spheciospongia_vagabunda	0
MT756937_Spheciospongia_vagabunda	MT756941_Spheciospongia_vagabunda	0.01639
MT756938_Spheciospongia_vagabunda	MT756941_Spheciospongia_vagabunda	0
MT756939_Spheciospongia_vagabunda	MT756941_Spheciospongia_vagabunda	0
MT756940_Spheciospongia_vagabunda	MT756941_Spheciospongia_vagabunda	0.00706
MT756935_Spheciospongia_vagabunda	MT756942_Spheciospongia_vagabunda	0.00235
MT756936_Spheciospongia_vagabunda	MT756942_Spheciospongia_vagabunda	0
MT756937_Spheciospongia_vagabunda	MT756942_Spheciospongia_vagabunda	0.01639
MT756938_Spheciospongia_vagabunda	MT756942_Spheciospongia_vagabunda	0
MT756939_Spheciospongia_vagabunda	MT756942_Spheciospongia_vagabunda	0
MT756940_Spheciospongia_vagabunda	MT756942_Spheciospongia_vagabunda	0.00706
MT756941_Spheciospongia_vagabunda	MT756942_Spheciospongia_vagabunda	0
MT756935_Spheciospongia_vagabunda	MT756943_Spheciospongia_vagabunda	0.00236
MT756936_Spheciospongia_vagabunda	MT756943_Spheciospongia_vagabunda	0.00236
MT756937_Spheciospongia_vagabunda	MT756943_Spheciospongia_vagabunda	0.01878
MT756938_Spheciospongia_vagabunda	MT756943_Spheciospongia_vagabunda	0.00236
MT756939_Spheciospongia_vagabunda	MT756943_Spheciospongia_vagabunda	0.00234
MT756940_Spheciospongia_vagabunda	MT756943_Spheciospongia_vagabunda	0.00943
MT756941_Spheciospongia_vagabunda	MT756943_Spheciospongia_vagabunda	0.00234
MT756942_Spheciospongia_vagabunda	MT756943_Spheciospongia_vagabunda	0.00234
MT756935_Spheciospongia_vagabunda	MT756944_Spheciospongia_vagabunda	0
MT756936_Spheciospongia_vagabunda	MT756944_Spheciospongia_vagabunda	0
MT756937_Spheciospongia_vagabunda	MT756944_Spheciospongia_vagabunda	0.01874
MT756938_Spheciospongia_vagabunda	MT756944_Spheciospongia_vagabunda	0
MT756939_Spheciospongia_vagabunda	MT756944_Spheciospongia_vagabunda	0.00234
MT756940_Spheciospongia_vagabunda	MT756944_Spheciospongia_vagabunda	0.00941
MT756941_Spheciospongia_vagabunda	MT756944_Spheciospongia_vagabunda	0.00234
MT756942_Spheciospongia_vagabunda	MT756944_Spheciospongia_vagabunda	0.00234
MT756943_Spheciospongia_vagabunda	MT756944_Spheciospongia_vagabunda	0.00234
MT756935_Spheciospongia_vagabunda	MT756945_Spheciospongia_vagabunda	0.00473
MT756936_Spheciospongia_vagabunda	MT756945_Spheciospongia_vagabunda	0.00238
MT756937_Spheciospongia_vagabunda	MT756945_Spheciospongia_vagabunda	0.01887
MT756938_Spheciospongia_vagabunda	MT756945_Spheciospongia_vagabunda	0.00238
MT756939_Spheciospongia_vagabunda	MT756945_Spheciospongia_vagabunda	0.00235
MT756940_Spheciospongia_vagabunda	MT756945_Spheciospongia_vagabunda	0.00948
MT756941_Spheciospongia_vagabunda	MT756945_Spheciospongia_vagabunda	0.00235
MT756942_Spheciospongia_vagabunda	MT756945_Spheciospongia_vagabunda	0.00235
MT756943_Spheciospongia_vagabunda	MT756945_Spheciospongia_vagabunda	0.00472
MT756944_Spheciospongia_vagabunda	MT756945_Spheciospongia_vagabunda	0.00471
MT756935_Spheciospongia_vagabunda	MT756946_Spheciospongia_vagabunda	0.01891
MT756936_Spheciospongia_vagabunda	MT756946_Spheciospongia_vagabunda	0.01422
MT756937_Spheciospongia_vagabunda	MT756946_Spheciospongia_vagabunda	0
MT756938_Spheciospongia_vagabunda	MT756946_Spheciospongia_vagabunda	0.01422
MT756939_Spheciospongia_vagabunda	MT756946_Spheciospongia_vagabunda	0.01643
MT756940_Spheciospongia_vagabunda	MT756946_Spheciospongia_vagabunda	0.01418
MT756941_Spheciospongia_vagabunda	MT756946_Spheciospongia_vagabunda	0.01643
MT756942_Spheciospongia_vagabunda	MT756946_Spheciospongia_vagabunda	0.01643
MT756943_Spheciospongia_vagabunda	MT756946_Spheciospongia_vagabunda	0.01882
MT756944_Spheciospongia_vagabunda	MT756946_Spheciospongia_vagabunda	0.01878
MT756945_Spheciospongia_vagabunda	MT756946_Spheciospongia_vagabunda	0.01891
MT756935_Spheciospongia_vagabunda	MT756947_Spheciospongia_vagabunda	0.01887
MT756936_Spheciospongia_vagabunda	MT756947_Spheciospongia_vagabunda	0.01418
MT756937_Spheciospongia_vagabunda	MT756947_Spheciospongia_vagabunda	0
MT756938_Spheciospongia_vagabunda	MT756947_Spheciospongia_vagabunda	0.01418
MT756939_Spheciospongia_vagabunda	MT756947_Spheciospongia_vagabunda	0.01639
MT756940_Spheciospongia_vagabunda	MT756947_Spheciospongia_vagabunda	0.01415
MT756941_Spheciospongia_vagabunda	MT756947_Spheciospongia_vagabunda	0.01639
MT756942_Spheciospongia_vagabunda	MT756947_Spheciospongia_vagabunda	0.01639
MT756943_Spheciospongia_vagabunda	MT756947_Spheciospongia_vagabunda	0.01878
MT756944_Spheciospongia_vagabunda	MT756947_Spheciospongia_vagabunda	0.01874
MT756945_Spheciospongia_vagabunda	MT756947_Spheciospongia_vagabunda	0.01887
MT756946_Spheciospongia_vagabunda	MT756947_Spheciospongia_vagabunda	0
MT756935_Spheciospongia_vagabunda	MT756948_Spheciospongia_vagabunda	0
MT756936_Spheciospongia_vagabunda	MT756948_Spheciospongia_vagabunda	0
MT756937_Spheciospongia_vagabunda	MT756948_Spheciospongia_vagabunda	0.01874
MT756938_Spheciospongia_vagabunda	MT756948_Spheciospongia_vagabunda	0
MT756939_Spheciospongia_vagabunda	MT756948_Spheciospongia_vagabunda	0.00234
MT756940_Spheciospongia_vagabunda	MT756948_Spheciospongia_vagabunda	0.00941
MT756941_Spheciospongia_vagabunda	MT756948_Spheciospongia_vagabunda	0.00234
MT756942_Spheciospongia_vagabunda	MT756948_Spheciospongia_vagabunda	0.00234
MT756943_Spheciospongia_vagabunda	MT756948_Spheciospongia_vagabunda	0.00234
MT756944_Spheciospongia_vagabunda	MT756948_Spheciospongia_vagabunda	0
MT756945_Spheciospongia_vagabunda	MT756948_Spheciospongia_vagabunda	0.00471
MT756946_Spheciospongia_vagabunda	MT756948_Spheciospongia_vagabunda	0.01878
MT756947_Spheciospongia_vagabunda	MT756948_Spheciospongia_vagabunda	0.01874
MT756935_Spheciospongia_vagabunda	MT756949_Spheciospongia_vagabunda	0.00235
MT756936_Spheciospongia_vagabunda	MT756949_Spheciospongia_vagabunda	0
MT756937_Spheciospongia_vagabunda	MT756949_Spheciospongia_vagabunda	0.01639
MT756938_Spheciospongia_vagabunda	MT756949_Spheciospongia_vagabunda	0
MT756939_Spheciospongia_vagabunda	MT756949_Spheciospongia_vagabunda	0
MT756940_Spheciospongia_vagabunda	MT756949_Spheciospongia_vagabunda	0.00706
MT756941_Spheciospongia_vagabunda	MT756949_Spheciospongia_vagabunda	0
MT756942_Spheciospongia_vagabunda	MT756949_Spheciospongia_vagabunda	0
MT756943_Spheciospongia_vagabunda	MT756949_Spheciospongia_vagabunda	0.00234
MT756944_Spheciospongia_vagabunda	MT756949_Spheciospongia_vagabunda	0.00234
MT756945_Spheciospongia_vagabunda	MT756949_Spheciospongia_vagabunda	0.00235
MT756946_Spheciospongia_vagabunda	MT756949_Spheciospongia_vagabunda	0.01643
MT756947_Spheciospongia_vagabunda	MT756949_Spheciospongia_vagabunda	0.01639
MT756948_Spheciospongia_vagabunda	MT756949_Spheciospongia_vagabunda	0.00234
MT756935_Spheciospongia_vagabunda	MT756950_Spheciospongia_vagabunda	0.00472
MT756936_Spheciospongia_vagabunda	MT756950_Spheciospongia_vagabunda	0
MT756937_Spheciospongia_vagabunda	MT756950_Spheciospongia_vagabunda	0.01408
MT756938_Spheciospongia_vagabunda	MT756950_Spheciospongia_vagabunda	0
MT756939_Spheciospongia_vagabunda	MT756950_Spheciospongia_vagabunda	0.00468
MT756940_Spheciospongia_vagabunda	MT756950_Spheciospongia_vagabunda	0.00472
MT756941_Spheciospongia_vagabunda	MT756950_Spheciospongia_vagabunda	0.00468
MT756942_Spheciospongia_vagabunda	MT756950_Spheciospongia_vagabunda	0.00468
MT756943_Spheciospongia_vagabunda	MT756950_Spheciospongia_vagabunda	0.00704
MT756944_Spheciospongia_vagabunda	MT756950_Spheciospongia_vagabunda	0.00703
MT756945_Spheciospongia_vagabunda	MT756950_Spheciospongia_vagabunda	0.00708
MT756946_Spheciospongia_vagabunda	MT756950_Spheciospongia_vagabunda	0.01412
MT756947_Spheciospongia_vagabunda	MT756950_Spheciospongia_vagabunda	0.01408
MT756948_Spheciospongia_vagabunda	MT756950_Spheciospongia_vagabunda	0.00703
MT756949_Spheciospongia_vagabunda	MT756950_Spheciospongia_vagabunda	0.00468
MT756935_Spheciospongia_vagabunda	MT756951_Spheciospongia_vagabunda	0.00235
MT756936_Spheciospongia_vagabunda	MT756951_Spheciospongia_vagabunda	0
MT756937_Spheciospongia_vagabunda	MT756951_Spheciospongia_vagabunda	0.01639
MT756938_Spheciospongia_vagabunda	MT756951_Spheciospongia_vagabunda	0
MT756939_Spheciospongia_vagabunda	MT756951_Spheciospongia_vagabunda	0
MT756940_Spheciospongia_vagabunda	MT756951_Spheciospongia_vagabunda	0.00706
MT756941_Spheciospongia_vagabunda	MT756951_Spheciospongia_vagabunda	0
MT756942_Spheciospongia_vagabunda	MT756951_Spheciospongia_vagabunda	0
MT756943_Spheciospongia_vagabunda	MT756951_Spheciospongia_vagabunda	0.00234
MT756944_Spheciospongia_vagabunda	MT756951_Spheciospongia_vagabunda	0.00234
MT756945_Spheciospongia_vagabunda	MT756951_Spheciospongia_vagabunda	0.00235
MT756946_Spheciospongia_vagabunda	MT756951_Spheciospongia_vagabunda	0.01643
MT756947_Spheciospongia_vagabunda	MT756951_Spheciospongia_vagabunda	0.01639
MT756948_Spheciospongia_vagabunda	MT756951_Spheciospongia_vagabunda	0.00234
MT756949_Spheciospongia_vagabunda	MT756951_Spheciospongia_vagabunda	0
MT756950_Spheciospongia_vagabunda	MT756951_Spheciospongia_vagabunda	0.00468
MT756935_Spheciospongia_vagabunda	MT756952_Spheciospongia_vagabunda	0
MT756936_Spheciospongia_vagabunda	MT756952_Spheciospongia_vagabunda	0
MT756937_Spheciospongia_vagabunda	MT756952_Spheciospongia_vagabunda	0.01643
MT756938_Spheciospongia_vagabunda	MT756952_Spheciospongia_vagabunda	0
MT756939_Spheciospongia_vagabunda	MT756952_Spheciospongia_vagabunda	0
MT756940_Spheciospongia_vagabunda	MT756952_Spheciospongia_vagabunda	0.00708
MT756941_Spheciospongia_vagabunda	MT756952_Spheciospongia_vagabunda	0
MT756942_Spheciospongia_vagabunda	MT756952_Spheciospongia_vagabunda	0
MT756943_Spheciospongia_vagabunda	MT756952_Spheciospongia_vagabunda	0.00234
MT756944_Spheciospongia_vagabunda	MT756952_Spheciospongia_vagabunda	0
MT756945_Spheciospongia_vagabunda	MT756952_Spheciospongia_vagabunda	0.00236
MT756946_Spheciospongia_vagabunda	MT756952_Spheciospongia_vagabunda	0.01647
MT756947_Spheciospongia_vagabunda	MT756952_Spheciospongia_vagabunda	0.01643
MT756948_Spheciospongia_vagabunda	MT756952_Spheciospongia_vagabunda	0
MT756949_Spheciospongia_vagabunda	MT756952_Spheciospongia_vagabunda	0
MT756950_Spheciospongia_vagabunda	MT756952_Spheciospongia_vagabunda	0.00469
MT756951_Spheciospongia_vagabunda	MT756952_Spheciospongia_vagabunda	0
MT756935_Spheciospongia_vagabunda	MT756953_Spheciospongia_vagabunda	0
MT756936_Spheciospongia_vagabunda	MT756953_Spheciospongia_vagabunda	0
MT756937_Spheciospongia_vagabunda	MT756953_Spheciospongia_vagabunda	0.01643
MT756938_Spheciospongia_vagabunda	MT756953_Spheciospongia_vagabunda	0
MT756939_Spheciospongia_vagabunda	MT756953_Spheciospongia_vagabunda	0
MT756940_Spheciospongia_vagabunda	MT756953_Spheciospongia_vagabunda	0.00708
MT756941_Spheciospongia_vagabunda	MT756953_Spheciospongia_vagabunda	0
MT756942_Spheciospongia_vagabunda	MT756953_Spheciospongia_vagabunda	0
MT756943_Spheciospongia_vagabunda	MT756953_Spheciospongia_vagabunda	0.00234
MT756944_Spheciospongia_vagabunda	MT756953_Spheciospongia_vagabunda	0
MT756945_Spheciospongia_vagabunda	MT756953_Spheciospongia_vagabunda	0.00236
MT756946_Spheciospongia_vagabunda	MT756953_Spheciospongia_vagabunda	0.01647
MT756947_Spheciospongia_vagabunda	MT756953_Spheciospongia_vagabunda	0.01643
MT756948_Spheciospongia_vagabunda	MT756953_Spheciospongia_vagabunda	0
MT756949_Spheciospongia_vagabunda	MT756953_Spheciospongia_vagabunda	0
MT756950_Spheciospongia_vagabunda	MT756953_Spheciospongia_vagabunda	0.00469
MT756951_Spheciospongia_vagabunda	MT756953_Spheciospongia_vagabunda	0
MT756952_Spheciospongia_vagabunda	MT756953_Spheciospongia_vagabunda	0
MT756935_Spheciospongia_vagabunda	MT756954_Spheciospongia_vagabunda	0
MT756936_Spheciospongia_vagabunda	MT756954_Spheciospongia_vagabunda	0
MT756937_Spheciospongia_vagabunda	MT756954_Spheciospongia_vagabunda	0.01874
MT756938_Spheciospongia_vagabunda	MT756954_Spheciospongia_vagabunda	0
MT756939_Spheciospongia_vagabunda	MT756954_Spheciospongia_vagabunda	0.00234
MT756940_Spheciospongia_vagabunda	MT756954_Spheciospongia_vagabunda	0.00941
MT756941_Spheciospongia_vagabunda	MT756954_Spheciospongia_vagabunda	0.00234
MT756942_Spheciospongia_vagabunda	MT756954_Spheciospongia_vagabunda	0.00234
MT756943_Spheciospongia_vagabunda	MT756954_Spheciospongia_vagabunda	0.00234
MT756944_Spheciospongia_vagabunda	MT756954_Spheciospongia_vagabunda	0
MT756945_Spheciospongia_vagabunda	MT756954_Spheciospongia_vagabunda	0.00471
MT756946_Spheciospongia_vagabunda	MT756954_Spheciospongia_vagabunda	0.01878
MT756947_Spheciospongia_vagabunda	MT756954_Spheciospongia_vagabunda	0.01874
MT756948_Spheciospongia_vagabunda	MT756954_Spheciospongia_vagabunda	0
MT756949_Spheciospongia_vagabunda	MT756954_Spheciospongia_vagabunda	0.00234
MT756950_Spheciospongia_vagabunda	MT756954_Spheciospongia_vagabunda	0.00703
MT756951_Spheciospongia_vagabunda	MT756954_Spheciospongia_vagabunda	0.00234
MT756952_Spheciospongia_vagabunda	MT756954_Spheciospongia_vagabunda	0
MT756953_Spheciospongia_vagabunda	MT756954_Spheciospongia_vagabunda	0
MT756935_Spheciospongia_vagabunda	MT756955_Spheciospongia_vagabunda	0
MT756936_Spheciospongia_vagabunda	MT756955_Spheciospongia_vagabunda	0
MT756937_Spheciospongia_vagabunda	MT756955_Spheciospongia_vagabunda	0.01874
MT756938_Spheciospongia_vagabunda	MT756955_Spheciospongia_vagabunda	0
MT756939_Spheciospongia_vagabunda	MT756955_Spheciospongia_vagabunda	0.00234
MT756940_Spheciospongia_vagabunda	MT756955_Spheciospongia_vagabunda	0.00941
MT756941_Spheciospongia_vagabunda	MT756955_Spheciospongia_vagabunda	0.00234
MT756942_Spheciospongia_vagabunda	MT756955_Spheciospongia_vagabunda	0.00234
MT756943_Spheciospongia_vagabunda	MT756955_Spheciospongia_vagabunda	0.00234
MT756944_Spheciospongia_vagabunda	MT756955_Spheciospongia_vagabunda	0
MT756945_Spheciospongia_vagabunda	MT756955_Spheciospongia_vagabunda	0.00471
MT756946_Spheciospongia_vagabunda	MT756955_Spheciospongia_vagabunda	0.01878
MT756947_Spheciospongia_vagabunda	MT756955_Spheciospongia_vagabunda	0.01874
MT756948_Spheciospongia_vagabunda	MT756955_Spheciospongia_vagabunda	0
MT756949_Spheciospongia_vagabunda	MT756955_Spheciospongia_vagabunda	0.00234
MT756950_Spheciospongia_vagabunda	MT756955_Spheciospongia_vagabunda	0.00703
MT756951_Spheciospongia_vagabunda	MT756955_Spheciospongia_vagabunda	0.00234
MT756952_Spheciospongia_vagabunda	MT756955_Spheciospongia_vagabunda	0
MT756953_Spheciospongia_vagabunda	MT756955_Spheciospongia_vagabunda	0
MT756954_Spheciospongia_vagabunda	MT756955_Spheciospongia_vagabunda	0
MT756935_Spheciospongia_vagabunda	MT756956_Spheciospongia_vagabunda	0.01891
MT756936_Spheciospongia_vagabunda	MT756956_Spheciospongia_vagabunda	0.01422
MT756937_Spheciospongia_vagabunda	MT756956_Spheciospongia_vagabunda	0
MT756938_Spheciospongia_vagabunda	MT756956_Spheciospongia_vagabunda	0.01422
MT756939_Spheciospongia_vagabunda	MT756956_Spheciospongia_vagabunda	0.01643
MT756940_Spheciospongia_vagabunda	MT756956_Spheciospongia_vagabunda	0.01418
MT756941_Spheciospongia_vagabunda	MT756956_Spheciospongia_vagabunda	0.01643
MT756942_Spheciospongia_vagabunda	MT756956_Spheciospongia_vagabunda	0.01643
MT756943_Spheciospongia_vagabunda	MT756956_Spheciospongia_vagabunda	0.01882
MT756944_Spheciospongia_vagabunda	MT756956_Spheciospongia_vagabunda	0.01878
MT756945_Spheciospongia_vagabunda	MT756956_Spheciospongia_vagabunda	0.01891
MT756946_Spheciospongia_vagabunda	MT756956_Spheciospongia_vagabunda	0
MT756947_Spheciospongia_vagabunda	MT756956_Spheciospongia_vagabunda	0
MT756948_Spheciospongia_vagabunda	MT756956_Spheciospongia_vagabunda	0.01878
MT756949_Spheciospongia_vagabunda	MT756956_Spheciospongia_vagabunda	0.01643
MT756950_Spheciospongia_vagabunda	MT756956_Spheciospongia_vagabunda	0.01412
MT756951_Spheciospongia_vagabunda	MT756956_Spheciospongia_vagabunda	0.01643
MT756952_Spheciospongia_vagabunda	MT756956_Spheciospongia_vagabunda	0.01647
MT756953_Spheciospongia_vagabunda	MT756956_Spheciospongia_vagabunda	0.01647
MT756954_Spheciospongia_vagabunda	MT756956_Spheciospongia_vagabunda	0.01878
MT756955_Spheciospongia_vagabunda	MT756956_Spheciospongia_vagabunda	0.01878
MT756935_Spheciospongia_vagabunda	MT756957_Spheciospongia_vagabunda	0
MT756936_Spheciospongia_vagabunda	MT756957_Spheciospongia_vagabunda	0
MT756937_Spheciospongia_vagabunda	MT756957_Spheciospongia_vagabunda	0.01878
MT756938_Spheciospongia_vagabunda	MT756957_Spheciospongia_vagabunda	0
MT756939_Spheciospongia_vagabunda	MT756957_Spheciospongia_vagabunda	0.00234
MT756940_Spheciospongia_vagabunda	MT756957_Spheciospongia_vagabunda	0.00943
MT756941_Spheciospongia_vagabunda	MT756957_Spheciospongia_vagabunda	0.00234
MT756942_Spheciospongia_vagabunda	MT756957_Spheciospongia_vagabunda	0.00234
MT756943_Spheciospongia_vagabunda	MT756957_Spheciospongia_vagabunda	0.00235
MT756944_Spheciospongia_vagabunda	MT756957_Spheciospongia_vagabunda	0
MT756945_Spheciospongia_vagabunda	MT756957_Spheciospongia_vagabunda	0.00472
MT756946_Spheciospongia_vagabunda	MT756957_Spheciospongia_vagabunda	0.01882
MT756947_Spheciospongia_vagabunda	MT756957_Spheciospongia_vagabunda	0.01878
MT756948_Spheciospongia_vagabunda	MT756957_Spheciospongia_vagabunda	0
MT756949_Spheciospongia_vagabunda	MT756957_Spheciospongia_vagabunda	0.00234
MT756950_Spheciospongia_vagabunda	MT756957_Spheciospongia_vagabunda	0.00704
MT756951_Spheciospongia_vagabunda	MT756957_Spheciospongia_vagabunda	0.00234
MT756952_Spheciospongia_vagabunda	MT756957_Spheciospongia_vagabunda	0
MT756953_Spheciospongia_vagabunda	MT756957_Spheciospongia_vagabunda	0
MT756954_Spheciospongia_vagabunda	MT756957_Spheciospongia_vagabunda	0
MT756955_Spheciospongia_vagabunda	MT756957_Spheciospongia_vagabunda	0
MT756956_Spheciospongia_vagabunda	MT756957_Spheciospongia_vagabunda	0.01882
MT756935_Spheciospongia_vagabunda	MT756958_Spheciospongia_vagabunda	0
MT756936_Spheciospongia_vagabunda	MT756958_Spheciospongia_vagabunda	0
MT756937_Spheciospongia_vagabunda	MT756958_Spheciospongia_vagabunda	0.01874
MT756938_Spheciospongia_vagabunda	MT756958_Spheciospongia_vagabunda	0
MT756939_Spheciospongia_vagabunda	MT756958_Spheciospongia_vagabunda	0.00234
MT756940_Spheciospongia_vagabunda	MT756958_Spheciospongia_vagabunda	0.00941
MT756941_Spheciospongia_vagabunda	MT756958_Spheciospongia_vagabunda	0.00234
MT756942_Spheciospongia_vagabunda	MT756958_Spheciospongia_vagabunda	0.00234
MT756943_Spheciospongia_vagabunda	MT756958_Spheciospongia_vagabunda	0.00234
MT756944_Spheciospongia_vagabunda	MT756958_Spheciospongia_vagabunda	0
MT756945_Spheciospongia_vagabunda	MT756958_Spheciospongia_vagabunda	0.00471
MT756946_Spheciospongia_vagabunda	MT756958_Spheciospongia_vagabunda	0.01878
MT756947_Spheciospongia_vagabunda	MT756958_Spheciospongia_vagabunda	0.01874
MT756948_Spheciospongia_vagabunda	MT756958_Spheciospongia_vagabunda	0
MT756949_Spheciospongia_vagabunda	MT756958_Spheciospongia_vagabunda	0.00234
MT756950_Spheciospongia_vagabunda	MT756958_Spheciospongia_vagabunda	0.00703
MT756951_Spheciospongia_vagabunda	MT756958_Spheciospongia_vagabunda	0.00234
MT756952_Spheciospongia_vagabunda	MT756958_Spheciospongia_vagabunda	0
MT756953_Spheciospongia_vagabunda	MT756958_Spheciospongia_vagabunda	0
MT756954_Spheciospongia_vagabunda	MT756958_Spheciospongia_vagabunda	0
MT756955_Spheciospongia_vagabunda	MT756958_Spheciospongia_vagabunda	0
MT756956_Spheciospongia_vagabunda	MT756958_Spheciospongia_vagabunda	0.01878
MT756957_Spheciospongia_vagabunda	MT756958_Spheciospongia_vagabunda	0
MT756935_Spheciospongia_vagabunda	MT756959_Spheciospongia_vagabunda	0.01887
MT756936_Spheciospongia_vagabunda	MT756959_Spheciospongia_vagabunda	0.01418
MT756937_Spheciospongia_vagabunda	MT756959_Spheciospongia_vagabunda	0
MT756938_Spheciospongia_vagabunda	MT756959_Spheciospongia_vagabunda	0.01418
MT756939_Spheciospongia_vagabunda	MT756959_Spheciospongia_vagabunda	0.01639
MT756940_Spheciospongia_vagabunda	MT756959_Spheciospongia_vagabunda	0.01415
MT756941_Spheciospongia_vagabunda	MT756959_Spheciospongia_vagabunda	0.01639
MT756942_Spheciospongia_vagabunda	MT756959_Spheciospongia_vagabunda	0.01639
MT756943_Spheciospongia_vagabunda	MT756959_Spheciospongia_vagabunda	0.01878
MT756944_Spheciospongia_vagabunda	MT756959_Spheciospongia_vagabunda	0.01874
MT756945_Spheciospongia_vagabunda	MT756959_Spheciospongia_vagabunda	0.01887
MT756946_Spheciospongia_vagabunda	MT756959_Spheciospongia_vagabunda	0
MT756947_Spheciospongia_vagabunda	MT756959_Spheciospongia_vagabunda	0
MT756948_Spheciospongia_vagabunda	MT756959_Spheciospongia_vagabunda	0.01874
MT756949_Spheciospongia_vagabunda	MT756959_Spheciospongia_vagabunda	0.01639
MT756950_Spheciospongia_vagabunda	MT756959_Spheciospongia_vagabunda	0.01408
MT756951_Spheciospongia_vagabunda	MT756959_Spheciospongia_vagabunda	0.01639
MT756952_Spheciospongia_vagabunda	MT756959_Spheciospongia_vagabunda	0.01643
MT756953_Spheciospongia_vagabunda	MT756959_Spheciospongia_vagabunda	0.01643
MT756954_Spheciospongia_vagabunda	MT756959_Spheciospongia_vagabunda	0.01874
MT756955_Spheciospongia_vagabunda	MT756959_Spheciospongia_vagabunda	0.01874
MT756956_Spheciospongia_vagabunda	MT756959_Spheciospongia_vagabunda	0
MT756957_Spheciospongia_vagabunda	MT756959_Spheciospongia_vagabunda	0.01878
MT756958_Spheciospongia_vagabunda	MT756959_Spheciospongia_vagabunda	0.01874
MT756935_Spheciospongia_vagabunda	MT756960_Spheciospongia_vagabunda	0.01887
MT756936_Spheciospongia_vagabunda	MT756960_Spheciospongia_vagabunda	0.01418
MT756937_Spheciospongia_vagabunda	MT756960_Spheciospongia_vagabunda	0
MT756938_Spheciospongia_vagabunda	MT756960_Spheciospongia_vagabunda	0.01418
MT756939_Spheciospongia_vagabunda	MT756960_Spheciospongia_vagabunda	0.01639
MT756940_Spheciospongia_vagabunda	MT756960_Spheciospongia_vagabunda	0.01415
MT756941_Spheciospongia_vagabunda	MT756960_Spheciospongia_vagabunda	0.01639
MT756942_Spheciospongia_vagabunda	MT756960_Spheciospongia_vagabunda	0.01639
MT756943_Spheciospongia_vagabunda	MT756960_Spheciospongia_vagabunda	0.01878
MT756944_Spheciospongia_vagabunda	MT756960_Spheciospongia_vagabunda	0.01874
MT756945_Spheciospongia_vagabunda	MT756960_Spheciospongia_vagabunda	0.01887
MT756946_Spheciospongia_vagabunda	MT756960_Spheciospongia_vagabunda	0
MT756947_Spheciospongia_vagabunda	MT756960_Spheciospongia_vagabunda	0
MT756948_Spheciospongia_vagabunda	MT756960_Spheciospongia_vagabunda	0.01874
MT756949_Spheciospongia_vagabunda	MT756960_Spheciospongia_vagabunda	0.01639
MT756950_Spheciospongia_vagabunda	MT756960_Spheciospongia_vagabunda	0.01408
MT756951_Spheciospongia_vagabunda	MT756960_Spheciospongia_vagabunda	0.01639
MT756952_Spheciospongia_vagabunda	MT756960_Spheciospongia_vagabunda	0.01643
MT756953_Spheciospongia_vagabunda	MT756960_Spheciospongia_vagabunda	0.01643
MT756954_Spheciospongia_vagabunda	MT756960_Spheciospongia_vagabunda	0.01874
MT756955_Spheciospongia_vagabunda	MT756960_Spheciospongia_vagabunda	0.01874
MT756956_Spheciospongia_vagabunda	MT756960_Spheciospongia_vagabunda	0
MT756957_Spheciospongia_vagabunda	MT756960_Spheciospongia_vagabunda	0.01878
MT756958_Spheciospongia_vagabunda	MT756960_Spheciospongia_vagabunda	0.01874
MT756959_Spheciospongia_vagabunda	MT756960_Spheciospongia_vagabunda	0
MT756935_Spheciospongia_vagabunda	MT756961_Spheciospongia_vagabunda	0.01887
MT756936_Spheciospongia_vagabunda	MT756961_Spheciospongia_vagabunda	0.01418
MT756937_Spheciospongia_vagabunda	MT756961_Spheciospongia_vagabunda	0
MT756938_Spheciospongia_vagabunda	MT756961_Spheciospongia_vagabunda	0.01418
MT756939_Spheciospongia_vagabunda	MT756961_Spheciospongia_vagabunda	0.01639
MT756940_Spheciospongia_vagabunda	MT756961_Spheciospongia_vagabunda	0.01415
MT756941_Spheciospongia_vagabunda	MT756961_Spheciospongia_vagabunda	0.01639
MT756942_Spheciospongia_vagabunda	MT756961_Spheciospongia_vagabunda	0.01639
MT756943_Spheciospongia_vagabunda	MT756961_Spheciospongia_vagabunda	0.01878
MT756944_Spheciospongia_vagabunda	MT756961_Spheciospongia_vagabunda	0.01874
MT756945_Spheciospongia_vagabunda	MT756961_Spheciospongia_vagabunda	0.01887
MT756946_Spheciospongia_vagabunda	MT756961_Spheciospongia_vagabunda	0
MT756947_Spheciospongia_vagabunda	MT756961_Spheciospongia_vagabunda	0
MT756948_Spheciospongia_vagabunda	MT756961_Spheciospongia_vagabunda	0.01874
MT756949_Spheciospongia_vagabunda	MT756961_Spheciospongia_vagabunda	0.01639
MT756950_Spheciospongia_vagabunda	MT756961_Spheciospongia_vagabunda	0.01408
MT756951_Spheciospongia_vagabunda	MT756961_Spheciospongia_vagabunda	0.01639
MT756952_Spheciospongia_vagabunda	MT756961_Spheciospongia_vagabunda	0.01643
MT756953_Spheciospongia_vagabunda	MT756961_Spheciospongia_vagabunda	0.01643
MT756954_Spheciospongia_vagabunda	MT756961_Spheciospongia_vagabunda	0.01874
MT756955_Spheciospongia_vagabunda	MT756961_Spheciospongia_vagabunda	0.01874
MT756956_Spheciospongia_vagabunda	MT756961_Spheciospongia_vagabunda	0
MT756957_Spheciospongia_vagabunda	MT756961_Spheciospongia_vagabunda	0.01878
MT756958_Spheciospongia_vagabunda	MT756961_Spheciospongia_vagabunda	0.01874
MT756959_Spheciospongia_vagabunda	MT756961_Spheciospongia_vagabunda	0
MT756960_Spheciospongia_vagabunda	MT756961_Spheciospongia_vagabunda	0
MT756935_Spheciospongia_vagabunda	MT756962_Spheciospongia_vagabunda	0.01887
MT756936_Spheciospongia_vagabunda	MT756962_Spheciospongia_vagabunda	0.01418
MT756937_Spheciospongia_vagabunda	MT756962_Spheciospongia_vagabunda	0
MT756938_Spheciospongia_vagabunda	MT756962_Spheciospongia_vagabunda	0.01418
MT756939_Spheciospongia_vagabunda	MT756962_Spheciospongia_vagabunda	0.01639
MT756940_Spheciospongia_vagabunda	MT756962_Spheciospongia_vagabunda	0.01415
MT756941_Spheciospongia_vagabunda	MT756962_Spheciospongia_vagabunda	0.01639
MT756942_Spheciospongia_vagabunda	MT756962_Spheciospongia_vagabunda	0.01639
MT756943_Spheciospongia_vagabunda	MT756962_Spheciospongia_vagabunda	0.01878
MT756944_Spheciospongia_vagabunda	MT756962_Spheciospongia_vagabunda	0.01874
MT756945_Spheciospongia_vagabunda	MT756962_Spheciospongia_vagabunda	0.01887
MT756946_Spheciospongia_vagabunda	MT756962_Spheciospongia_vagabunda	0
MT756947_Spheciospongia_vagabunda	MT756962_Spheciospongia_vagabunda	0
MT756948_Spheciospongia_vagabunda	MT756962_Spheciospongia_vagabunda	0.01874
MT756949_Spheciospongia_vagabunda	MT756962_Spheciospongia_vagabunda	0.01639
MT756950_Spheciospongia_vagabunda	MT756962_Spheciospongia_vagabunda	0.01408
MT756951_Spheciospongia_vagabunda	MT756962_Spheciospongia_vagabunda	0.01639
MT756952_Spheciospongia_vagabunda	MT756962_Spheciospongia_vagabunda	0.01643
MT756953_Spheciospongia_vagabunda	MT756962_Spheciospongia_vagabunda	0.01643
MT756954_Spheciospongia_vagabunda	MT756962_Spheciospongia_vagabunda	0.01874
MT756955_Spheciospongia_vagabunda	MT756962_Spheciospongia_vagabunda	0.01874
MT756956_Spheciospongia_vagabunda	MT756962_Spheciospongia_vagabunda	0
MT756957_Spheciospongia_vagabunda	MT756962_Spheciospongia_vagabunda	0.01878
MT756958_Spheciospongia_vagabunda	MT756962_Spheciospongia_vagabunda	0.01874
MT756959_Spheciospongia_vagabunda	MT756962_Spheciospongia_vagabunda	0
MT756960_Spheciospongia_vagabunda	MT756962_Spheciospongia_vagabunda	0
MT756961_Spheciospongia_vagabunda	MT756962_Spheciospongia_vagabunda	0
MT756935_Spheciospongia_vagabunda	MT756963_Spheciospongia_vagabunda	0.00235
MT756936_Spheciospongia_vagabunda	MT756963_Spheciospongia_vagabunda	0
MT756937_Spheciospongia_vagabunda	MT756963_Spheciospongia_vagabunda	0.01639
MT756938_Spheciospongia_vagabunda	MT756963_Spheciospongia_vagabunda	0
MT756939_Spheciospongia_vagabunda	MT756963_Spheciospongia_vagabunda	0
MT756940_Spheciospongia_vagabunda	MT756963_Spheciospongia_vagabunda	0.00706
MT756941_Spheciospongia_vagabunda	MT756963_Spheciospongia_vagabunda	0
MT756942_Spheciospongia_vagabunda	MT756963_Spheciospongia_vagabunda	0
MT756943_Spheciospongia_vagabunda	MT756963_Spheciospongia_vagabunda	0.00234
MT756944_Spheciospongia_vagabunda	MT756963_Spheciospongia_vagabunda	0.00234
MT756945_Spheciospongia_vagabunda	MT756963_Spheciospongia_vagabunda	0.00235
MT756946_Spheciospongia_vagabunda	MT756963_Spheciospongia_vagabunda	0.01643
MT756947_Spheciospongia_vagabunda	MT756963_Spheciospongia_vagabunda	0.01639
MT756948_Spheciospongia_vagabunda	MT756963_Spheciospongia_vagabunda	0.00234
MT756949_Spheciospongia_vagabunda	MT756963_Spheciospongia_vagabunda	0
MT756950_Spheciospongia_vagabunda	MT756963_Spheciospongia_vagabunda	0.00468
MT756951_Spheciospongia_vagabunda	MT756963_Spheciospongia_vagabunda	0
MT756952_Spheciospongia_vagabunda	MT756963_Spheciospongia_vagabunda	0
MT756953_Spheciospongia_vagabunda	MT756963_Spheciospongia_vagabunda	0
MT756954_Spheciospongia_vagabunda	MT756963_Spheciospongia_vagabunda	0.00234
MT756955_Spheciospongia_vagabunda	MT756963_Spheciospongia_vagabunda	0.00234
MT756956_Spheciospongia_vagabunda	MT756963_Spheciospongia_vagabunda	0.01643
MT756957_Spheciospongia_vagabunda	MT756963_Spheciospongia_vagabunda	0.00234
MT756958_Spheciospongia_vagabunda	MT756963_Spheciospongia_vagabunda	0.00234
MT756959_Spheciospongia_vagabunda	MT756963_Spheciospongia_vagabunda	0.01639
MT756960_Spheciospongia_vagabunda	MT756963_Spheciospongia_vagabunda	0.01639
MT756961_Spheciospongia_vagabunda	MT756963_Spheciospongia_vagabunda	0.01639
MT756962_Spheciospongia_vagabunda	MT756963_Spheciospongia_vagabunda	0.01639
MT756935_Spheciospongia_vagabunda	MT756964_Spheciospongia_vagabunda	0.00235
MT756936_Spheciospongia_vagabunda	MT756964_Spheciospongia_vagabunda	0
MT756937_Spheciospongia_vagabunda	MT756964_Spheciospongia_vagabunda	0.01639
MT756938_Spheciospongia_vagabunda	MT756964_Spheciospongia_vagabunda	0
MT756939_Spheciospongia_vagabunda	MT756964_Spheciospongia_vagabunda	0
MT756940_Spheciospongia_vagabunda	MT756964_Spheciospongia_vagabunda	0.00706
MT756941_Spheciospongia_vagabunda	MT756964_Spheciospongia_vagabunda	0
MT756942_Spheciospongia_vagabunda	MT756964_Spheciospongia_vagabunda	0
MT756943_Spheciospongia_vagabunda	MT756964_Spheciospongia_vagabunda	0.00234
MT756944_Spheciospongia_vagabunda	MT756964_Spheciospongia_vagabunda	0.00234
MT756945_Spheciospongia_vagabunda	MT756964_Spheciospongia_vagabunda	0.00235
MT756946_Spheciospongia_vagabunda	MT756964_Spheciospongia_vagabunda	0.01643
MT756947_Spheciospongia_vagabunda	MT756964_Spheciospongia_vagabunda	0.01639
MT756948_Spheciospongia_vagabunda	MT756964_Spheciospongia_vagabunda	0.00234
MT756949_Spheciospongia_vagabunda	MT756964_Spheciospongia_vagabunda	0
MT756950_Spheciospongia_vagabunda	MT756964_Spheciospongia_vagabunda	0.00468
MT756951_Spheciospongia_vagabunda	MT756964_Spheciospongia_vagabunda	0
MT756952_Spheciospongia_vagabunda	MT756964_Spheciospongia_vagabunda	0
MT756953_Spheciospongia_vagabunda	MT756964_Spheciospongia_vagabunda	0
MT756954_Spheciospongia_vagabunda	MT756964_Spheciospongia_vagabunda	0.00234
MT756955_Spheciospongia_vagabunda	MT756964_Spheciospongia_vagabunda	0.00234
MT756956_Spheciospongia_vagabunda	MT756964_Spheciospongia_vagabunda	0.01643
MT756957_Spheciospongia_vagabunda	MT756964_Spheciospongia_vagabunda	0.00234
MT756958_Spheciospongia_vagabunda	MT756964_Spheciospongia_vagabunda	0.00234
MT756959_Spheciospongia_vagabunda	MT756964_Spheciospongia_vagabunda	0.01639
MT756960_Spheciospongia_vagabunda	MT756964_Spheciospongia_vagabunda	0.01639
MT756961_Spheciospongia_vagabunda	MT756964_Spheciospongia_vagabunda	0.01639
MT756962_Spheciospongia_vagabunda	MT756964_Spheciospongia_vagabunda	0.01639
MT756963_Spheciospongia_vagabunda	MT756964_Spheciospongia_vagabunda	0
MT756935_Spheciospongia_vagabunda	MT756965_Spheciospongia_vagabunda	0.00235
MT756936_Spheciospongia_vagabunda	MT756965_Spheciospongia_vagabunda	0
MT756937_Spheciospongia_vagabunda	MT756965_Spheciospongia_vagabunda	0.01639
MT756938_Spheciospongia_vagabunda	MT756965_Spheciospongia_vagabunda	0
MT756939_Spheciospongia_vagabunda	MT756965_Spheciospongia_vagabunda	0
MT756940_Spheciospongia_vagabunda	MT756965_Spheciospongia_vagabunda	0.00706
MT756941_Spheciospongia_vagabunda	MT756965_Spheciospongia_vagabunda	0
MT756942_Spheciospongia_vagabunda	MT756965_Spheciospongia_vagabunda	0
MT756943_Spheciospongia_vagabunda	MT756965_Spheciospongia_vagabunda	0.00234
MT756944_Spheciospongia_vagabunda	MT756965_Spheciospongia_vagabunda	0.00234
MT756945_Spheciospongia_vagabunda	MT756965_Spheciospongia_vagabunda	0.00235
MT756946_Spheciospongia_vagabunda	MT756965_Spheciospongia_vagabunda	0.01643
MT756947_Spheciospongia_vagabunda	MT756965_Spheciospongia_vagabunda	0.01639
MT756948_Spheciospongia_vagabunda	MT756965_Spheciospongia_vagabunda	0.00234
MT756949_Spheciospongia_vagabunda	MT756965_Spheciospongia_vagabunda	0
MT756950_Spheciospongia_vagabunda	MT756965_Spheciospongia_vagabunda	0.00468
MT756951_Spheciospongia_vagabunda	MT756965_Spheciospongia_vagabunda	0
MT756952_Spheciospongia_vagabunda	MT756965_Spheciospongia_vagabunda	0
MT756953_Spheciospongia_vagabunda	MT756965_Spheciospongia_vagabunda	0
MT756954_Spheciospongia_vagabunda	MT756965_Spheciospongia_vagabunda	0.00234
MT756955_Spheciospongia_vagabunda	MT756965_Spheciospongia_vagabunda	0.00234
MT756956_Spheciospongia_vagabunda	MT756965_Spheciospongia_vagabunda	0.01643
MT756957_Spheciospongia_vagabunda	MT756965_Spheciospongia_vagabunda	0.00234
MT756958_Spheciospongia_vagabunda	MT756965_Spheciospongia_vagabunda	0.00234
MT756959_Spheciospongia_vagabunda	MT756965_Spheciospongia_vagabunda	0.01639
MT756960_Spheciospongia_vagabunda	MT756965_Spheciospongia_vagabunda	0.01639
MT756961_Spheciospongia_vagabunda	MT756965_Spheciospongia_vagabunda	0.01639
MT756962_Spheciospongia_vagabunda	MT756965_Spheciospongia_vagabunda	0.01639
MT756963_Spheciospongia_vagabunda	MT756965_Spheciospongia_vagabunda	0
MT756964_Spheciospongia_vagabunda	MT756965_Spheciospongia_vagabunda	0
MT756935_Spheciospongia_vagabunda	MT756966_Spheciospongia_vagabunda	0.01887
MT756936_Spheciospongia_vagabunda	MT756966_Spheciospongia_vagabunda	0.01418
MT756937_Spheciospongia_vagabunda	MT756966_Spheciospongia_vagabunda	0
MT756938_Spheciospongia_vagabunda	MT756966_Spheciospongia_vagabunda	0.01418
MT756939_Spheciospongia_vagabunda	MT756966_Spheciospongia_vagabunda	0.01639
MT756940_Spheciospongia_vagabunda	MT756966_Spheciospongia_vagabunda	0.01415
MT756941_Spheciospongia_vagabunda	MT756966_Spheciospongia_vagabunda	0.01639
MT756942_Spheciospongia_vagabunda	MT756966_Spheciospongia_vagabunda	0.01639
MT756943_Spheciospongia_vagabunda	MT756966_Spheciospongia_vagabunda	0.01878
MT756944_Spheciospongia_vagabunda	MT756966_Spheciospongia_vagabunda	0.01874
MT756945_Spheciospongia_vagabunda	MT756966_Spheciospongia_vagabunda	0.01887
MT756946_Spheciospongia_vagabunda	MT756966_Spheciospongia_vagabunda	0
MT756947_Spheciospongia_vagabunda	MT756966_Spheciospongia_vagabunda	0
MT756948_Spheciospongia_vagabunda	MT756966_Spheciospongia_vagabunda	0.01874
MT756949_Spheciospongia_vagabunda	MT756966_Spheciospongia_vagabunda	0.01639
MT756950_Spheciospongia_vagabunda	MT756966_Spheciospongia_vagabunda	0.01408
MT756951_Spheciospongia_vagabunda	MT756966_Spheciospongia_vagabunda	0.01639
MT756952_Spheciospongia_vagabunda	MT756966_Spheciospongia_vagabunda	0.01643
MT756953_Spheciospongia_vagabunda	MT756966_Spheciospongia_vagabunda	0.01643
MT756954_Spheciospongia_vagabunda	MT756966_Spheciospongia_vagabunda	0.01874
MT756955_Spheciospongia_vagabunda	MT756966_Spheciospongia_vagabunda	0.01874
MT756956_Spheciospongia_vagabunda	MT756966_Spheciospongia_vagabunda	0
MT756957_Spheciospongia_vagabunda	MT756966_Spheciospongia_vagabunda	0.01878
MT756958_Spheciospongia_vagabunda	MT756966_Spheciospongia_vagabunda	0.01874
MT756959_Spheciospongia_vagabunda	MT756966_Spheciospongia_vagabunda	0
MT756960_Spheciospongia_vagabunda	MT756966_Spheciospongia_vagabunda	0
MT756961_Spheciospongia_vagabunda	MT756966_Spheciospongia_vagabunda	0
MT756962_Spheciospongia_vagabunda	MT756966_Spheciospongia_vagabunda	0
MT756963_Spheciospongia_vagabunda	MT756966_Spheciospongia_vagabunda	0.01639
MT756964_Spheciospongia_vagabunda	MT756966_Spheciospongia_vagabunda	0.01639
MT756965_Spheciospongia_vagabunda	MT756966_Spheciospongia_vagabunda	0.01639
MT756935_Spheciospongia_vagabunda	MT756967_Spheciospongia_vagabunda	0.00236
MT756936_Spheciospongia_vagabunda	MT756967_Spheciospongia_vagabunda	0
MT756937_Spheciospongia_vagabunda	MT756967_Spheciospongia_vagabunda	0.01179
MT756938_Spheciospongia_vagabunda	MT756967_Spheciospongia_vagabunda	0
MT756939_Spheciospongia_vagabunda	MT756967_Spheciospongia_vagabunda	0
MT756940_Spheciospongia_vagabunda	MT756967_Spheciospongia_vagabunda	0.00237
MT756941_Spheciospongia_vagabunda	MT756967_Spheciospongia_vagabunda	0
MT756942_Spheciospongia_vagabunda	MT756967_Spheciospongia_vagabunda	0
MT756943_Spheciospongia_vagabunda	MT756967_Spheciospongia_vagabunda	0.00236
MT756944_Spheciospongia_vagabunda	MT756967_Spheciospongia_vagabunda	0.00235
MT756945_Spheciospongia_vagabunda	MT756967_Spheciospongia_vagabunda	0.00237
MT756946_Spheciospongia_vagabunda	MT756967_Spheciospongia_vagabunda	0.01182
MT756947_Spheciospongia_vagabunda	MT756967_Spheciospongia_vagabunda	0.01179
MT756948_Spheciospongia_vagabunda	MT756967_Spheciospongia_vagabunda	0.00235
MT756949_Spheciospongia_vagabunda	MT756967_Spheciospongia_vagabunda	0
MT756950_Spheciospongia_vagabunda	MT756967_Spheciospongia_vagabunda	0
MT756951_Spheciospongia_vagabunda	MT756967_Spheciospongia_vagabunda	0
MT756952_Spheciospongia_vagabunda	MT756967_Spheciospongia_vagabunda	0
MT756953_Spheciospongia_vagabunda	MT756967_Spheciospongia_vagabunda	0
MT756954_Spheciospongia_vagabunda	MT756967_Spheciospongia_vagabunda	0.00235
MT756955_Spheciospongia_vagabunda	MT756967_Spheciospongia_vagabunda	0.00235
MT756956_Spheciospongia_vagabunda	MT756967_Spheciospongia_vagabunda	0.01182
MT756957_Spheciospongia_vagabunda	MT756967_Spheciospongia_vagabunda	0.00236
MT756958_Spheciospongia_vagabunda	MT756967_Spheciospongia_vagabunda	0.00235
MT756959_Spheciospongia_vagabunda	MT756967_Spheciospongia_vagabunda	0.01179
MT756960_Spheciospongia_vagabunda	MT756967_Spheciospongia_vagabunda	0.01179
MT756961_Spheciospongia_vagabunda	MT756967_Spheciospongia_vagabunda	0.01179
MT756962_Spheciospongia_vagabunda	MT756967_Spheciospongia_vagabunda	0.01179
MT756963_Spheciospongia_vagabunda	MT756967_Spheciospongia_vagabunda	0
MT756964_Spheciospongia_vagabunda	MT756967_Spheciospongia_vagabunda	0
MT756965_Spheciospongia_vagabunda	MT756967_Spheciospongia_vagabunda	0
MT756966_Spheciospongia_vagabunda	MT756967_Spheciospongia_vagabunda	0.01179
MT756935_Spheciospongia_vagabunda	MT756968_Spheciospongia_vagabunda	0.00235
MT756936_Spheciospongia_vagabunda	MT756968_Spheciospongia_vagabunda	0
MT756937_Spheciospongia_vagabunda	MT756968_Spheciospongia_vagabunda	0.01639
MT756938_Spheciospongia_vagabunda	MT756968_Spheciospongia_vagabunda	0
MT756939_Spheciospongia_vagabunda	MT756968_Spheciospongia_vagabunda	0
MT756940_Spheciospongia_vagabunda	MT756968_Spheciospongia_vagabunda	0.00706
MT756941_Spheciospongia_vagabunda	MT756968_Spheciospongia_vagabunda	0
MT756942_Spheciospongia_vagabunda	MT756968_Spheciospongia_vagabunda	0
MT756943_Spheciospongia_vagabunda	MT756968_Spheciospongia_vagabunda	0.00234
MT756944_Spheciospongia_vagabunda	MT756968_Spheciospongia_vagabunda	0.00234
MT756945_Spheciospongia_vagabunda	MT756968_Spheciospongia_vagabunda	0.00235
MT756946_Spheciospongia_vagabunda	MT756968_Spheciospongia_vagabunda	0.01643
MT756947_Spheciospongia_vagabunda	MT756968_Spheciospongia_vagabunda	0.01639
MT756948_Spheciospongia_vagabunda	MT756968_Spheciospongia_vagabunda	0.00234
MT756949_Spheciospongia_vagabunda	MT756968_Spheciospongia_vagabunda	0
MT756950_Spheciospongia_vagabunda	MT756968_Spheciospongia_vagabunda	0.00468
MT756951_Spheciospongia_vagabunda	MT756968_Spheciospongia_vagabunda	0
MT756952_Spheciospongia_vagabunda	MT756968_Spheciospongia_vagabunda	0
MT756953_Spheciospongia_vagabunda	MT756968_Spheciospongia_vagabunda	0
MT756954_Spheciospongia_vagabunda	MT756968_Spheciospongia_vagabunda	0.00234
MT756955_Spheciospongia_vagabunda	MT756968_Spheciospongia_vagabunda	0.00234
MT756956_Spheciospongia_vagabunda	MT756968_Spheciospongia_vagabunda	0.01643
MT756957_Spheciospongia_vagabunda	MT756968_Spheciospongia_vagabunda	0.00234
MT756958_Spheciospongia_vagabunda	MT756968_Spheciospongia_vagabunda	0.00234
MT756959_Spheciospongia_vagabunda	MT756968_Spheciospongia_vagabunda	0.01639
MT756960_Spheciospongia_vagabunda	MT756968_Spheciospongia_vagabunda	0.01639
MT756961_Spheciospongia_vagabunda	MT756968_Spheciospongia_vagabunda	0.01639
MT756962_Spheciospongia_vagabunda	MT756968_Spheciospongia_vagabunda	0.01639
MT756963_Spheciospongia_vagabunda	MT756968_Spheciospongia_vagabunda	0
MT756964_Spheciospongia_vagabunda	MT756968_Spheciospongia_vagabunda	0
MT756965_Spheciospongia_vagabunda	MT756968_Spheciospongia_vagabunda	0
MT756966_Spheciospongia_vagabunda	MT756968_Spheciospongia_vagabunda	0.01639
MT756967_Spheciospongia_vagabunda	MT756968_Spheciospongia_vagabunda	0
MT756935_Spheciospongia_vagabunda	MT756969_Spheciospongia_vagabunda	0
MT756936_Spheciospongia_vagabunda	MT756969_Spheciospongia_vagabunda	0
MT756937_Spheciospongia_vagabunda	MT756969_Spheciospongia_vagabunda	0.01874
MT756938_Spheciospongia_vagabunda	MT756969_Spheciospongia_vagabunda	0
MT756939_Spheciospongia_vagabunda	MT756969_Spheciospongia_vagabunda	0.00234
MT756940_Spheciospongia_vagabunda	MT756969_Spheciospongia_vagabunda	0.00941
MT756941_Spheciospongia_vagabunda	MT756969_Spheciospongia_vagabunda	0.00234
MT756942_Spheciospongia_vagabunda	MT756969_Spheciospongia_vagabunda	0.00234
MT756943_Spheciospongia_vagabunda	MT756969_Spheciospongia_vagabunda	0.00234
MT756944_Spheciospongia_vagabunda	MT756969_Spheciospongia_vagabunda	0
MT756945_Spheciospongia_vagabunda	MT756969_Spheciospongia_vagabunda	0.00471
MT756946_Spheciospongia_vagabunda	MT756969_Spheciospongia_vagabunda	0.01878
MT756947_Spheciospongia_vagabunda	MT756969_Spheciospongia_vagabunda	0.01874
MT756948_Spheciospongia_vagabunda	MT756969_Spheciospongia_vagabunda	0
MT756949_Spheciospongia_vagabunda	MT756969_Spheciospongia_vagabunda	0.00234
MT756950_Spheciospongia_vagabunda	MT756969_Spheciospongia_vagabunda	0.00703
MT756951_Spheciospongia_vagabunda	MT756969_Spheciospongia_vagabunda	0.00234
MT756952_Spheciospongia_vagabunda	MT756969_Spheciospongia_vagabunda	0
MT756953_Spheciospongia_vagabunda	MT756969_Spheciospongia_vagabunda	0
MT756954_Spheciospongia_vagabunda	MT756969_Spheciospongia_vagabunda	0
MT756955_Spheciospongia_vagabunda	MT756969_Spheciospongia_vagabunda	0
MT756956_Spheciospongia_vagabunda	MT756969_Spheciospongia_vagabunda	0.01878
MT756957_Spheciospongia_vagabunda	MT756969_Spheciospongia_vagabunda	0
MT756958_Spheciospongia_vagabunda	MT756969_Spheciospongia_vagabunda	0
MT756959_Spheciospongia_vagabunda	MT756969_Spheciospongia_vagabunda	0.01874
MT756960_Spheciospongia_vagabunda	MT756969_Spheciospongia_vagabunda	0.01874
MT756961_Spheciospongia_vagabunda	MT756969_Spheciospongia_vagabunda	0.01874
MT756962_Spheciospongia_vagabunda	MT756969_Spheciospongia_vagabunda	0.01874
MT756963_Spheciospongia_vagabunda	MT756969_Spheciospongia_vagabunda	0.00234
MT756964_Spheciospongia_vagabunda	MT756969_Spheciospongia_vagabunda	0.00234
MT756965_Spheciospongia_vagabunda	MT756969_Spheciospongia_vagabunda	0.00234
MT756966_Spheciospongia_vagabunda	MT756969_Spheciospongia_vagabunda	0.01874
MT756967_Spheciospongia_vagabunda	MT756969_Spheciospongia_vagabunda	0.00235
MT756968_Spheciospongia_vagabunda	MT756969_Spheciospongia_vagabunda	0.00234
MT756935_Spheciospongia_vagabunda	MT756970_Spheciospongia_vagabunda	0.00235
MT756936_Spheciospongia_vagabunda	MT756970_Spheciospongia_vagabunda	0
MT756937_Spheciospongia_vagabunda	MT756970_Spheciospongia_vagabunda	0.01639
MT756938_Spheciospongia_vagabunda	MT756970_Spheciospongia_vagabunda	0
MT756939_Spheciospongia_vagabunda	MT756970_Spheciospongia_vagabunda	0
MT756940_Spheciospongia_vagabunda	MT756970_Spheciospongia_vagabunda	0.00706
MT756941_Spheciospongia_vagabunda	MT756970_Spheciospongia_vagabunda	0
MT756942_Spheciospongia_vagabunda	MT756970_Spheciospongia_vagabunda	0
MT756943_Spheciospongia_vagabunda	MT756970_Spheciospongia_vagabunda	0.00234
MT756944_Spheciospongia_vagabunda	MT756970_Spheciospongia_vagabunda	0.00234
MT756945_Spheciospongia_vagabunda	MT756970_Spheciospongia_vagabunda	0.00235
MT756946_Spheciospongia_vagabunda	MT756970_Spheciospongia_vagabunda	0.01643
MT756947_Spheciospongia_vagabunda	MT756970_Spheciospongia_vagabunda	0.01639
MT756948_Spheciospongia_vagabunda	MT756970_Spheciospongia_vagabunda	0.00234
MT756949_Spheciospongia_vagabunda	MT756970_Spheciospongia_vagabunda	0
MT756950_Spheciospongia_vagabunda	MT756970_Spheciospongia_vagabunda	0.00468
MT756951_Spheciospongia_vagabunda	MT756970_Spheciospongia_vagabunda	0
MT756952_Spheciospongia_vagabunda	MT756970_Spheciospongia_vagabunda	0
MT756953_Spheciospongia_vagabunda	MT756970_Spheciospongia_vagabunda	0
MT756954_Spheciospongia_vagabunda	MT756970_Spheciospongia_vagabunda	0.00234
MT756955_Spheciospongia_vagabunda	MT756970_Spheciospongia_vagabunda	0.00234
MT756956_Spheciospongia_vagabunda	MT756970_Spheciospongia_vagabunda	0.01643
MT756957_Spheciospongia_vagabunda	MT756970_Spheciospongia_vagabunda	0.00234
MT756958_Spheciospongia_vagabunda	MT756970_Spheciospongia_vagabunda	0.00234
MT756959_Spheciospongia_vagabunda	MT756970_Spheciospongia_vagabunda	0.01639
MT756960_Spheciospongia_vagabunda	MT756970_Spheciospongia_vagabunda	0.01639
MT756961_Spheciospongia_vagabunda	MT756970_Spheciospongia_vagabunda	0.01639
MT756962_Spheciospongia_vagabunda	MT756970_Spheciospongia_vagabunda	0.01639
MT756963_Spheciospongia_vagabunda	MT756970_Spheciospongia_vagabunda	0
MT756964_Spheciospongia_vagabunda	MT756970_Spheciospongia_vagabunda	0
MT756965_Spheciospongia_vagabunda	MT756970_Spheciospongia_vagabunda	0
MT756966_Spheciospongia_vagabunda	MT756970_Spheciospongia_vagabunda	0.01639
MT756967_Spheciospongia_vagabunda	MT756970_Spheciospongia_vagabunda	0
MT756968_Spheciospongia_vagabunda	MT756970_Spheciospongia_vagabunda	0
MT756969_Spheciospongia_vagabunda	MT756970_Spheciospongia_vagabunda	0.00234
MT756935_Spheciospongia_vagabunda	MT756971_Spheciospongia_vagabunda	0.00706
MT756936_Spheciospongia_vagabunda	MT756971_Spheciospongia_vagabunda	0.00472
MT756937_Spheciospongia_vagabunda	MT756971_Spheciospongia_vagabunda	0.01874
MT756938_Spheciospongia_vagabunda	MT756971_Spheciospongia_vagabunda	0.00472
MT756939_Spheciospongia_vagabunda	MT756971_Spheciospongia_vagabunda	0.00701
MT756940_Spheciospongia_vagabunda	MT756971_Spheciospongia_vagabunda	0.00941
MT756941_Spheciospongia_vagabunda	MT756971_Spheciospongia_vagabunda	0.00701
MT756942_Spheciospongia_vagabunda	MT756971_Spheciospongia_vagabunda	0.00701
MT756943_Spheciospongia_vagabunda	MT756971_Spheciospongia_vagabunda	0.00937
MT756944_Spheciospongia_vagabunda	MT756971_Spheciospongia_vagabunda	0.00935
MT756945_Spheciospongia_vagabunda	MT756971_Spheciospongia_vagabunda	0.00941
MT756946_Spheciospongia_vagabunda	MT756971_Spheciospongia_vagabunda	0.01878
MT756947_Spheciospongia_vagabunda	MT756971_Spheciospongia_vagabunda	0.01874
MT756948_Spheciospongia_vagabunda	MT756971_Spheciospongia_vagabunda	0.00935
MT756949_Spheciospongia_vagabunda	MT756971_Spheciospongia_vagabunda	0.00701
MT756950_Spheciospongia_vagabunda	MT756971_Spheciospongia_vagabunda	0.00468
MT756951_Spheciospongia_vagabunda	MT756971_Spheciospongia_vagabunda	0.00701
MT756952_Spheciospongia_vagabunda	MT756971_Spheciospongia_vagabunda	0.00703
MT756953_Spheciospongia_vagabunda	MT756971_Spheciospongia_vagabunda	0.00703
MT756954_Spheciospongia_vagabunda	MT756971_Spheciospongia_vagabunda	0.00935
MT756955_Spheciospongia_vagabunda	MT756971_Spheciospongia_vagabunda	0.00935
MT756956_Spheciospongia_vagabunda	MT756971_Spheciospongia_vagabunda	0.01878
MT756957_Spheciospongia_vagabunda	MT756971_Spheciospongia_vagabunda	0.00937
MT756958_Spheciospongia_vagabunda	MT756971_Spheciospongia_vagabunda	0.00935
MT756959_Spheciospongia_vagabunda	MT756971_Spheciospongia_vagabunda	0.01874
MT756960_Spheciospongia_vagabunda	MT756971_Spheciospongia_vagabunda	0.01874
MT756961_Spheciospongia_vagabunda	MT756971_Spheciospongia_vagabunda	0.01874
MT756962_Spheciospongia_vagabunda	MT756971_Spheciospongia_vagabunda	0.01874
MT756963_Spheciospongia_vagabunda	MT756971_Spheciospongia_vagabunda	0.00701
MT756964_Spheciospongia_vagabunda	MT756971_Spheciospongia_vagabunda	0.00701
MT756965_Spheciospongia_vagabunda	MT756971_Spheciospongia_vagabunda	0.00701
MT756966_Spheciospongia_vagabunda	MT756971_Spheciospongia_vagabunda	0.01874
MT756967_Spheciospongia_vagabunda	MT756971_Spheciospongia_vagabunda	0.00235
MT756968_Spheciospongia_vagabunda	MT756971_Spheciospongia_vagabunda	0.00701
MT756969_Spheciospongia_vagabunda	MT756971_Spheciospongia_vagabunda	0.00935
MT756970_Spheciospongia_vagabunda	MT756971_Spheciospongia_vagabunda	0.00701
MT756935_Spheciospongia_vagabunda	MT756972_Spheciospongia_vagabunda	0
MT756936_Spheciospongia_vagabunda	MT756972_Spheciospongia_vagabunda	0
MT756937_Spheciospongia_vagabunda	MT756972_Spheciospongia_vagabunda	0.01874
MT756938_Spheciospongia_vagabunda	MT756972_Spheciospongia_vagabunda	0
MT756939_Spheciospongia_vagabunda	MT756972_Spheciospongia_vagabunda	0.00234
MT756940_Spheciospongia_vagabunda	MT756972_Spheciospongia_vagabunda	0.00941
MT756941_Spheciospongia_vagabunda	MT756972_Spheciospongia_vagabunda	0.00234
MT756942_Spheciospongia_vagabunda	MT756972_Spheciospongia_vagabunda	0.00234
MT756943_Spheciospongia_vagabunda	MT756972_Spheciospongia_vagabunda	0.00234
MT756944_Spheciospongia_vagabunda	MT756972_Spheciospongia_vagabunda	0
MT756945_Spheciospongia_vagabunda	MT756972_Spheciospongia_vagabunda	0.00471
MT756946_Spheciospongia_vagabunda	MT756972_Spheciospongia_vagabunda	0.01878
MT756947_Spheciospongia_vagabunda	MT756972_Spheciospongia_vagabunda	0.01874
MT756948_Spheciospongia_vagabunda	MT756972_Spheciospongia_vagabunda	0
MT756949_Spheciospongia_vagabunda	MT756972_Spheciospongia_vagabunda	0.00234
MT756950_Spheciospongia_vagabunda	MT756972_Spheciospongia_vagabunda	0.00703
MT756951_Spheciospongia_vagabunda	MT756972_Spheciospongia_vagabunda	0.00234
MT756952_Spheciospongia_vagabunda	MT756972_Spheciospongia_vagabunda	0
MT756953_Spheciospongia_vagabunda	MT756972_Spheciospongia_vagabunda	0
MT756954_Spheciospongia_vagabunda	MT756972_Spheciospongia_vagabunda	0
MT756955_Spheciospongia_vagabunda	MT756972_Spheciospongia_vagabunda	0
MT756956_Spheciospongia_vagabunda	MT756972_Spheciospongia_vagabunda	0.01878
MT756957_Spheciospongia_vagabunda	MT756972_Spheciospongia_vagabunda	0
MT756958_Spheciospongia_vagabunda	MT756972_Spheciospongia_vagabunda	0
MT756959_Spheciospongia_vagabunda	MT756972_Spheciospongia_vagabunda	0.01874
MT756960_Spheciospongia_vagabunda	MT756972_Spheciospongia_vagabunda	0.01874
MT756961_Spheciospongia_vagabunda	MT756972_Spheciospongia_vagabunda	0.01874
MT756962_Spheciospongia_vagabunda	MT756972_Spheciospongia_vagabunda	0.01874
MT756963_Spheciospongia_vagabunda	MT756972_Spheciospongia_vagabunda	0.00234
MT756964_Spheciospongia_vagabunda	MT756972_Spheciospongia_vagabunda	0.00234
MT756965_Spheciospongia_vagabunda	MT756972_Spheciospongia_vagabunda	0.00234
MT756966_Spheciospongia_vagabunda	MT756972_Spheciospongia_vagabunda	0.01874
MT756967_Spheciospongia_vagabunda	MT756972_Spheciospongia_vagabunda	0.00235
MT756968_Spheciospongia_vagabunda	MT756972_Spheciospongia_vagabunda	0.00234
MT756969_Spheciospongia_vagabunda	MT756972_Spheciospongia_vagabunda	0
MT756970_Spheciospongia_vagabunda	MT756972_Spheciospongia_vagabunda	0.00234
MT756971_Spheciospongia_vagabunda	MT756972_Spheciospongia_vagabunda	0.00935
MT184914_Cliona_mariae	MT184915_Cliona_mariae	0
MT184914_Cliona_mariae	MT184916_Cliona_mariae	0
MT184915_Cliona_mariae	MT184916_Cliona_mariae	0
MT184914_Cliona_mariae	MT184917_Cliona_mariae	0
MT184915_Cliona_mariae	MT184917_Cliona_mariae	0
MT184916_Cliona_mariae	MT184917_Cliona_mariae	0
MT184914_Cliona_mariae	MT184918_Cliona_mariae	0
MT184915_Cliona_mariae	MT184918_Cliona_mariae	0
MT184916_Cliona_mariae	MT184918_Cliona_mariae	0
MT184917_Cliona_mariae	MT184918_Cliona_mariae	0
MT184914_Cliona_mariae	MT184919_Cliona_mariae	0
MT184915_Cliona_mariae	MT184919_Cliona_mariae	0
MT184916_Cliona_mariae	MT184919_Cliona_mariae	0
MT184917_Cliona_mariae	MT184919_Cliona_mariae	0
MT184918_Cliona_mariae	MT184919_Cliona_mariae	0
MT184914_Cliona_mariae	MT184920_Cliona_mariae	0
MT184915_Cliona_mariae	MT184920_Cliona_mariae	0
MT184916_Cliona_mariae	MT184920_Cliona_mariae	0
MT184917_Cliona_mariae	MT184920_Cliona_mariae	0
MT184918_Cliona_mariae	MT184920_Cliona_mariae	0
MT184919_Cliona_mariae	MT184920_Cliona_mariae	0
MT184914_Cliona_mariae	MT184921_Cliona_mariae	0
MT184915_Cliona_mariae	MT184921_Cliona_mariae	0
MT184916_Cliona_mariae	MT184921_Cliona_mariae	0
MT184917_Cliona_mariae	MT184921_Cliona_mariae	0
MT184918_Cliona_mariae	MT184921_Cliona_mariae	0
MT184919_Cliona_mariae	MT184921_Cliona_mariae	0
MT184920_Cliona_mariae	MT184921_Cliona_mariae	0
MT184914_Cliona_mariae	MT184922_Cliona_mariae	0
MT184915_Cliona_mariae	MT184922_Cliona_mariae	0.00264
MT184916_Cliona_mariae	MT184922_Cliona_mariae	0.00264
MT184917_Cliona_mariae	MT184922_Cliona_mariae	0
MT184918_Cliona_mariae	MT184922_Cliona_mariae	0
MT184919_Cliona_mariae	MT184922_Cliona_mariae	0
MT184920_Cliona_mariae	MT184922_Cliona_mariae	0
MT184921_Cliona_mariae	MT184922_Cliona_mariae	0
MT184914_Cliona_mariae	MT184923_Cliona_mariae	0
MT184915_Cliona_mariae	MT184923_Cliona_mariae	0.00246
MT184916_Cliona_mariae	MT184923_Cliona_mariae	0.00246
MT184917_Cliona_mariae	MT184923_Cliona_mariae	0
MT184918_Cliona_mariae	MT184923_Cliona_mariae	0
MT184919_Cliona_mariae	MT184923_Cliona_mariae	0
MT184920_Cliona_mariae	MT184923_Cliona_mariae	0
MT184921_Cliona_mariae	MT184923_Cliona_mariae	0
MT184922_Cliona_mariae	MT184923_Cliona_mariae	0
MT184914_Cliona_mariae	MT184924_Cliona_mariae	0
MT184915_Cliona_mariae	MT184924_Cliona_mariae	0
MT184916_Cliona_mariae	MT184924_Cliona_mariae	0
MT184917_Cliona_mariae	MT184924_Cliona_mariae	0
MT184918_Cliona_mariae	MT184924_Cliona_mariae	0
MT184919_Cliona_mariae	MT184924_Cliona_mariae	0
MT184920_Cliona_mariae	MT184924_Cliona_mariae	0
MT184921_Cliona_mariae	MT184924_Cliona_mariae	0
MT184922_Cliona_mariae	MT184924_Cliona_mariae	0
MT184923_Cliona_mariae	MT184924_Cliona_mariae	0
MT184925_Cliona_yorkin	MT184926_Cliona_yorkin	0
MT184925_Cliona_yorkin	MT184927_Cliona_yorkin	0
MT184926_Cliona_yorkin	MT184927_Cliona_yorkin	0

## Sheet: TableS2
Table S2. Pairwise intraspecific distances between clionaids for cytochrome oxidase subunit I (COI)
Species_1	Species_2	Dist
MT186668_Cliona_vermifera	KP702141_Cliona_vermifera	0.00531
MT186668_Cliona_vermifera	KP702140_Cliona_vermifera	0
KP702141_Cliona_vermifera	KP702140_Cliona_vermifera	0.00615
MT186668_Cliona_vermifera	KP702139_Cliona_vermifera	0
KP702141_Cliona_vermifera	KP702139_Cliona_vermifera	0.00462
KP702140_Cliona_vermifera	KP702139_Cliona_vermifera	0.00154
MZ487166_Cliona_delitrix	MZ487167_Cliona_delitrix	0
MZ487166_Cliona_delitrix	EF519611_Cliona_delitrix	0.00519
MZ487167_Cliona_delitrix	EF519611_Cliona_delitrix	0.00519
MZ487166_Cliona_delitrix	EF519610_Cliona_delitrix	0.00692
MZ487167_Cliona_delitrix	EF519610_Cliona_delitrix	0.00692
EF519611_Cliona_delitrix	EF519610_Cliona_delitrix	0.00171
MZ487166_Cliona_delitrix	EF519609_Cliona_delitrix	0.00519
MZ487167_Cliona_delitrix	EF519609_Cliona_delitrix	0.00519
EF519611_Cliona_delitrix	EF519609_Cliona_delitrix	0
EF519610_Cliona_delitrix	EF519609_Cliona_delitrix	0.00171
MT186655_Cliona_mariae	MT186656_Cliona_mariae	0.00177
MT186655_Cliona_mariae	MT186657_Cliona_mariae	0.00177
MT186656_Cliona_mariae	MT186657_Cliona_mariae	0
MT186655_Cliona_mariae	MT186658_Cliona_mariae	0.00177
MT186656_Cliona_mariae	MT186658_Cliona_mariae	0
MT186657_Cliona_mariae	MT186658_Cliona_mariae	0
MT186655_Cliona_mariae	MT186659_Cliona_mariae	0.00177
MT186656_Cliona_mariae	MT186659_Cliona_mariae	0
MT186657_Cliona_mariae	MT186659_Cliona_mariae	0
MT186658_Cliona_mariae	MT186659_Cliona_mariae	0
MT186655_Cliona_mariae	MT186660_Cliona_mariae	0
MT186656_Cliona_mariae	MT186660_Cliona_mariae	0.00177
MT186657_Cliona_mariae	MT186660_Cliona_mariae	0.00177
MT186658_Cliona_mariae	MT186660_Cliona_mariae	0.00177
MT186659_Cliona_mariae	MT186660_Cliona_mariae	0.00177
MT186655_Cliona_mariae	MT186661_Cliona_mariae	0
MT186656_Cliona_mariae	MT186661_Cliona_mariae	0.00177
MT186657_Cliona_mariae	MT186661_Cliona_mariae	0.00177
MT186658_Cliona_mariae	MT186661_Cliona_mariae	0.00177
MT186659_Cliona_mariae	MT186661_Cliona_mariae	0.00177
MT186660_Cliona_mariae	MT186661_Cliona_mariae	0
MT186655_Cliona_mariae	MT186662_Cliona_mariae	0
MT186656_Cliona_mariae	MT186662_Cliona_mariae	0.00177
MT186657_Cliona_mariae	MT186662_Cliona_mariae	0.00177
MT186658_Cliona_mariae	MT186662_Cliona_mariae	0.00177
MT186659_Cliona_mariae	MT186662_Cliona_mariae	0.00177
MT186660_Cliona_mariae	MT186662_Cliona_mariae	0
MT186661_Cliona_mariae	MT186662_Cliona_mariae	0
MT186655_Cliona_mariae	MT186666_Cliona_mariae	0
MT186656_Cliona_mariae	MT186666_Cliona_mariae	0.00177
MT186657_Cliona_mariae	MT186666_Cliona_mariae	0.00177
MT186658_Cliona_mariae	MT186666_Cliona_mariae	0.00177
MT186659_Cliona_mariae	MT186666_Cliona_mariae	0.00177
MT186660_Cliona_mariae	MT186666_Cliona_mariae	0
MT186661_Cliona_mariae	MT186666_Cliona_mariae	0
MT186662_Cliona_mariae	MT186666_Cliona_mariae	0
MT186655_Cliona_mariae	MT186667_Cliona_mariae	0
MT186656_Cliona_mariae	MT186667_Cliona_mariae	0.00177
MT186657_Cliona_mariae	MT186667_Cliona_mariae	0.00177
MT186658_Cliona_mariae	MT186667_Cliona_mariae	0.00177
MT186659_Cliona_mariae	MT186667_Cliona_mariae	0.00177
MT186660_Cliona_mariae	MT186667_Cliona_mariae	0
MT186661_Cliona_mariae	MT186667_Cliona_mariae	0
MT186662_Cliona_mariae	MT186667_Cliona_mariae	0
MT186666_Cliona_mariae	MT186667_Cliona_mariae	0
MT186665_Cliona_yorkin	MT186664_Cliona_yorkin	0
MT186665_Cliona_yorkin	MT186663_Cliona_yorkin	0
MT186664_Cliona_yorkin	MT186663_Cliona_yorkin	0
Cliona_patera_1	Cliona_patera_2	0
Cliona_patera_1	Cliona_patera_3	0
Cliona_patera_2	Cliona_patera_3	0
Cliona_patera_1	Cliona_patera_4	0
Cliona_patera_2	Cliona_patera_4	0
Cliona_patera_3	Cliona_patera_4	0
Cliona_patera_1	Cliona_patera_5	0
Cliona_patera_2	Cliona_patera_5	0
Cliona_patera_3	Cliona_patera_5	0
Cliona_patera_4	Cliona_patera_5	0
Cliona_patera_1	Cliona_patera_6	0
Cliona_patera_2	Cliona_patera_6	0
Cliona_patera_3	Cliona_patera_6	0
Cliona_patera_4	Cliona_patera_6	0
Cliona_patera_5	Cliona_patera_6	0
ON075464_Spheciospongia_solida	MT226351_Spheciospongia_solida	0.00373
ON075464_Spheciospongia_solida	MT226350_Spheciospongia_solida	0.0067
MT226351_Spheciospongia_solida	MT226350_Spheciospongia_solida	0.0027
ON075464_Spheciospongia_solida	MT226349_Spheciospongia_solida	0.01165
MT226351_Spheciospongia_solida	MT226349_Spheciospongia_solida	0
MT226350_Spheciospongia_solida	MT226349_Spheciospongia_solida	0.00353
ON075464_Spheciospongia_solida	KY565307_Spheciospongia_solida	0.01468
MT226351_Spheciospongia_solida	KY565307_Spheciospongia_solida	0.0056
MT226350_Spheciospongia_solida	KY565307_Spheciospongia_solida	0.00223
MT226349_Spheciospongia_solida	KY565307_Spheciospongia_solida	0.00553
MT226334_Cliothosa_aurivillii	MT226335_Cliothosa_aurivillii	0.00103
MT226334_Cliothosa_aurivillii	MT226336_Cliothosa_aurivillii	0
MT226335_Cliothosa_aurivillii	MT226336_Cliothosa_aurivillii	0
KT861406_Cliona_orientalis	MT226333_Cliona_orientalis	0.00756

## Sheet: TableS3
Table S3. Pairwise intraspecific distances between clionaids for internal transcribe spacer region (ITS)
Species_1	Species_2	Dist
HM999044_Cliona_chilensis	HM999045_Cliona_chilensis	0.00149
HM999044_Cliona_chilensis	HM999046_Cliona_chilensis	0
HM999045_Cliona_chilensis	HM999046_Cliona_chilensis	0.00149
HM999044_Cliona_chilensis	HM999047_Cliona_chilensis	0.0061
HM999045_Cliona_chilensis	HM999047_Cliona_chilensis	0.00608
HM999046_Cliona_chilensis	HM999047_Cliona_chilensis	0.00608
HM999044_Cliona_chilensis	HM999048_Cliona_chilensis	0.00152
HM999045_Cliona_chilensis	HM999048_Cliona_chilensis	0.00152
HM999046_Cliona_chilensis	HM999048_Cliona_chilensis	0.00152
HM999047_Cliona_chilensis	HM999048_Cliona_chilensis	0.00457
HM999044_Cliona_chilensis	HM999049_Cliona_chilensis	0.00305
HM999045_Cliona_chilensis	HM999049_Cliona_chilensis	0.00304
HM999046_Cliona_chilensis	HM999049_Cliona_chilensis	0.00304
HM999047_Cliona_chilensis	HM999049_Cliona_chilensis	0.00609
HM999048_Cliona_chilensis	HM999049_Cliona_chilensis	0.00152
HM999044_Cliona_chilensis	HM999050_Cliona_chilensis	0.00152
HM999045_Cliona_chilensis	HM999050_Cliona_chilensis	0.00152
HM999046_Cliona_chilensis	HM999050_Cliona_chilensis	0.00152
HM999047_Cliona_chilensis	HM999050_Cliona_chilensis	0.00457
HM999048_Cliona_chilensis	HM999050_Cliona_chilensis	0
HM999049_Cliona_chilensis	HM999050_Cliona_chilensis	0.00152
HM999044_Cliona_chilensis	HM999051_Cliona_chilensis	0.00152
HM999045_Cliona_chilensis	HM999051_Cliona_chilensis	0.00152
HM999046_Cliona_chilensis	HM999051_Cliona_chilensis	0.00152
HM999047_Cliona_chilensis	HM999051_Cliona_chilensis	0.00456
HM999048_Cliona_chilensis	HM999051_Cliona_chilensis	0
HM999049_Cliona_chilensis	HM999051_Cliona_chilensis	0.00152
HM999050_Cliona_chilensis	HM999051_Cliona_chilensis	0
HM999044_Cliona_chilensis	HM999052_Cliona_chilensis	0.00152
HM999045_Cliona_chilensis	HM999052_Cliona_chilensis	0.00152
HM999046_Cliona_chilensis	HM999052_Cliona_chilensis	0.00152
HM999047_Cliona_chilensis	HM999052_Cliona_chilensis	0.00457
HM999048_Cliona_chilensis	HM999052_Cliona_chilensis	0
HM999049_Cliona_chilensis	HM999052_Cliona_chilensis	0.00152
HM999050_Cliona_chilensis	HM999052_Cliona_chilensis	0
HM999051_Cliona_chilensis	HM999052_Cliona_chilensis	0
KP411749_Cliona_vermifera	KP411750_Cliona_vermifera	0
KP411749_Cliona_vermifera	KP411751_Cliona_vermifera	0.00513
KP411750_Cliona_vermifera	KP411751_Cliona_vermifera	0.00512
KP411749_Cliona_vermifera	KP411752_Cliona_vermifera	0.00855
KP411750_Cliona_vermifera	KP411752_Cliona_vermifera	0.00855
KP411751_Cliona_vermifera	KP411752_Cliona_vermifera	0.01026
KP411749_Cliona_vermifera	KP411753_Cliona_vermifera	0.00171
KP411750_Cliona_vermifera	KP411753_Cliona_vermifera	0.00171
KP411751_Cliona_vermifera	KP411753_Cliona_vermifera	0.00684
KP411752_Cliona_vermifera	KP411753_Cliona_vermifera	0.00855
KP411749_Cliona_vermifera	KP411754_Cliona_vermifera	0.00342
KP411750_Cliona_vermifera	KP411754_Cliona_vermifera	0.00341
KP411751_Cliona_vermifera	KP411754_Cliona_vermifera	0.0017
KP411752_Cliona_vermifera	KP411754_Cliona_vermifera	0.00855
KP411753_Cliona_vermifera	KP411754_Cliona_vermifera	0.00513
KP411749_Cliona_vermifera	KP411755_Cliona_vermifera	0.00684
KP411750_Cliona_vermifera	KP411755_Cliona_vermifera	0.00684
KP411751_Cliona_vermifera	KP411755_Cliona_vermifera	0.01197
KP411752_Cliona_vermifera	KP411755_Cliona_vermifera	0.00171
KP411753_Cliona_vermifera	KP411755_Cliona_vermifera	0.00684
KP411754_Cliona_vermifera	KP411755_Cliona_vermifera	0.01026
KP411749_Cliona_vermifera	KP411756_Cliona_vermifera	0.00684
KP411750_Cliona_vermifera	KP411756_Cliona_vermifera	0.00684
KP411751_Cliona_vermifera	KP411756_Cliona_vermifera	0.00855
KP411752_Cliona_vermifera	KP411756_Cliona_vermifera	0.00342
KP411753_Cliona_vermifera	KP411756_Cliona_vermifera	0.00513
KP411754_Cliona_vermifera	KP411756_Cliona_vermifera	0.00684
KP411755_Cliona_vermifera	KP411756_Cliona_vermifera	0.00513
KP411749_Cliona_vermifera	KP411757_Cliona_vermifera	0.00513
KP411750_Cliona_vermifera	KP411757_Cliona_vermifera	0.00513
KP411751_Cliona_vermifera	KP411757_Cliona_vermifera	0.00684
KP411752_Cliona_vermifera	KP411757_Cliona_vermifera	0.00513
KP411753_Cliona_vermifera	KP411757_Cliona_vermifera	0.00342
KP411754_Cliona_vermifera	KP411757_Cliona_vermifera	0.00513
KP411755_Cliona_vermifera	KP411757_Cliona_vermifera	0.00684
KP411756_Cliona_vermifera	KP411757_Cliona_vermifera	0.00171
KP411749_Cliona_vermifera	KP411758_Cliona_vermifera	0.00342
KP411750_Cliona_vermifera	KP411758_Cliona_vermifera	0.00342
KP411751_Cliona_vermifera	KP411758_Cliona_vermifera	0.00855
KP411752_Cliona_vermifera	KP411758_Cliona_vermifera	0.00684
KP411753_Cliona_vermifera	KP411758_Cliona_vermifera	0.00171
KP411754_Cliona_vermifera	KP411758_Cliona_vermifera	0.00684
KP411755_Cliona_vermifera	KP411758_Cliona_vermifera	0.00513
KP411756_Cliona_vermifera	KP411758_Cliona_vermifera	0.00342
KP411757_Cliona_vermifera	KP411758_Cliona_vermifera	0.00171
KP411749_Cliona_vermifera	KP411759_Cliona_vermifera	0.00513
KP411750_Cliona_vermifera	KP411759_Cliona_vermifera	0.00513
KP411751_Cliona_vermifera	KP411759_Cliona_vermifera	0.01026
KP411752_Cliona_vermifera	KP411759_Cliona_vermifera	0.00513
KP411753_Cliona_vermifera	KP411759_Cliona_vermifera	0.00342
KP411754_Cliona_vermifera	KP411759_Cliona_vermifera	0.00855
KP411755_Cliona_vermifera	KP411759_Cliona_vermifera	0.00342
KP411756_Cliona_vermifera	KP411759_Cliona_vermifera	0.00171
KP411757_Cliona_vermifera	KP411759_Cliona_vermifera	0.00342
KP411758_Cliona_vermifera	KP411759_Cliona_vermifera	0.00171
HM999079_Clionaopsis_platei	HM999080_Clionaopsis_platei	0.00312
MT237249_Spheciospongia_solida	MT237250_Spheciospongia_solida	0.02687
MT237249_Spheciospongia_solida	KY565270_Spheciospongia_solida	0.00382
MT237250_Spheciospongia_solida	KY565270_Spheciospongia_solida	0.02639
KC848427_Placospongia_carinata	KC848428_Placospongia_carinata	0
KC848427_Placospongia_carinata	KC848429_Placospongia_carinata	0.00367
KC848428_Placospongia_carinata	KC848429_Placospongia_carinata	0.00368
KC848422_Placospongia_melobesioides	KC848426_Placospongia_melobesioides	0.01297
KC848422_Placospongia_melobesioides	KC848436_Placospongia_melobesioides	0
KC848426_Placospongia_melobesioides	KC848436_Placospongia_melobesioides	0.01596
KC848422_Placospongia_melobesioides	KC848437_Placospongia_melobesioides	0.00144
KC848426_Placospongia_melobesioides	KC848437_Placospongia_melobesioides	0.01441
KC848436_Placospongia_melobesioides	KC848437_Placospongia_melobesioides	0.00266
KC848422_Placospongia_melobesioides	KC848438_Placospongia_melobesioides	0
KC848426_Placospongia_melobesioides	KC848438_Placospongia_melobesioides	0.01604
KC848436_Placospongia_melobesioides	KC848438_Placospongia_melobesioides	0
KC848437_Placospongia_melobesioides	KC848438_Placospongia_melobesioides	0.00267
KC848421_Placospongia_mixta	KC848423_Placospongia_mixta	0.00582
KC848421_Placospongia_mixta	KC848424_Placospongia_mixta	0.00728
KC848423_Placospongia_mixta	KC848424_Placospongia_mixta	0.00728
KC848421_Placospongia_mixta	KC848425_Placospongia_mixta	0.00146
KC848423_Placospongia_mixta	KC848425_Placospongia_mixta	0.00437
KC848424_Placospongia_mixta	KC848425_Placospongia_mixta	0.00582
KC848421_Placospongia_mixta	KC848433_Placospongia_mixta	0.00873
KC848423_Placospongia_mixta	KC848433_Placospongia_mixta	0.00873
KC848424_Placospongia_mixta	KC848433_Placospongia_mixta	0.00437
KC848425_Placospongia_mixta	KC848433_Placospongia_mixta	0.00728
KC848421_Placospongia_mixta	KC848434_Placospongia_mixta	0.00873
KC848423_Placospongia_mixta	KC848434_Placospongia_mixta	0.00873
KC848424_Placospongia_mixta	KC848434_Placospongia_mixta	0.00437
KC848425_Placospongia_mixta	KC848434_Placospongia_mixta	0.00728
KC848433_Placospongia_mixta	KC848434_Placospongia_mixta	0.00582
KC848421_Placospongia_mixta	KC848435_Placospongia_mixta	0.00873
KC848423_Placospongia_mixta	KC848435_Placospongia_mixta	0.00873
KC848424_Placospongia_mixta	KC848435_Placospongia_mixta	0.00728
KC848425_Placospongia_mixta	KC848435_Placospongia_mixta	0.00728
KC848433_Placospongia_mixta	KC848435_Placospongia_mixta	0.00873
KC848434_Placospongia_mixta	KC848435_Placospongia_mixta	0.00873
Cliona_patera_1	Cliona_patera_2	0
Cliona_patera_1	Cliona_patera_3	0
Cliona_patera_2	Cliona_patera_3	0
Cliona_patera_1	Cliona_patera_4	0
Cliona_patera_2	Cliona_patera_4	0
Cliona_patera_3	Cliona_patera_4	0
Cliona_patera_1	Cliona_patera_5	0
Cliona_patera_2	Cliona_patera_5	0
Cliona_patera_3	Cliona_patera_5	0
Cliona_patera_4	Cliona_patera_5	0
Cliona_patera_1	Cliona_patera_6	0
Cliona_patera_2	Cliona_patera_6	0
Cliona_patera_3	Cliona_patera_6	0
Cliona_patera_4	Cliona_patera_6	0
Cliona_patera_5	Cliona_patera_6	0
MT237229_Cliothosa_aurivillii	MT237230_Cliothosa_aurivillii	0
MT237229_Cliothosa_aurivillii	MT237231_Cliothosa_aurivillii	0.00412
MT237230_Cliothosa_aurivillii	MT237231_Cliothosa_aurivillii	0.00277
MT237229_Cliothosa_aurivillii	MT237232_Cliothosa_aurivillii	0.00141
MT237230_Cliothosa_aurivillii	MT237232_Cliothosa_aurivillii	0.00141
MT237231_Cliothosa_aurivillii	MT237232_Cliothosa_aurivillii	0.00138
MG367337_Cliona_thomasi	MG367338_Cliona_thomasi	0.00917
MG367337_Cliona_thomasi	MG367339_Cliona_thomasi	0.09217
MG367338_Cliona_thomasi	MG367339_Cliona_thomasi	0.06993
MG367337_Cliona_thomasi	MG367340_Cliona_thomasi	0.00917
MG367338_Cliona_thomasi	MG367340_Cliona_thomasi	0
MG367339_Cliona_thomasi	MG367340_Cliona_thomasi	0.06993
MG367337_Cliona_thomasi	MG367341_Cliona_thomasi	0.00917
MG367338_Cliona_thomasi	MG367341_Cliona_thomasi	0
MG367339_Cliona_thomasi	MG367341_Cliona_thomasi	0.06993
MG367340_Cliona_thomasi	MG367341_Cliona_thomasi	0

## Sheet: Table S4
Table S4. Bite marks recorded on Cliona patera in Singapore, between 2016 and 2020. n: number of sponges observed*dives in the year
Sponge	2016 (n=3)			2018 (n=14)			2019 (n=12)			2020 (n=54)
	Fresh	Non-fresh	Recovered	Fresh	Non-fresh	Recovered	Fresh	Non-fresh	Recovered	Fresh	Non-fresh	Recovered
A	0	0	0	2	2	0	2	1	0	0	14	1
B	0	0	0	0	4	0	0	3	0	0	4	0
C	5	4	1	4	0	0	0	3	0	6	11	0
D	0	0	0	3	3	0	0	11	1	5	11	0
E	0	0	0	12	7	0	1	6	0	0	7	0
F	0	0	0	0	0	0	2	9	0	6	7	0
